# Supplementary material for: Association between the nucleosome footprint of plasma DNA and neoadjuvant chemotherapy response for breast cancer
Source: NPJ Breast Cancer. 2021 Mar 26;7:35. doi: 10.1038/s41523-021-00237-5 (PMC7997954; doi:10.1038/s41523-021-00237-5)
Supplement: Supplementary file 2 — Supplementary Data files [file 41523_2021_237_MOESM2_ESM.xlsx]

## Sheet: Supplementary Table 1a
	sample.11-1	sample.12-1	sample.13-1	sample.14-1	sample.45-1	sample.63-1	sample.1802962J07BP1	sample.1803131J07BP1	sample.1900338J07BP1	sample.1804126J07BP1	sample.1900786J07BP1	sample.1900800J07BP1	sample.1900963J07BP1	sample.1901520J07BP1	sample.181043J07BP1	sample.181944J07BP1	sample.182182J07BP1	sample.1803321J07BP1	sample.1900315J07BP1	sample.49-1	sample.1804236	sample.1804253	sample.1804254	sample.1804324	sample.1804379	sample.1900019	sample.1900024	sample.1900124	sample.1900466	sample.1900550	sample.1900766	sample.1900950	sample.1901130J07BP1	sample.1901132J07BP1	sample.1901406J07BP2	sample.1901641J07BP1	sample.181042J07BP1	sample.181524J07BP2	sample.181566J07BP1	sample.181646J07BP1	sample.181690J07BP1	sample.181789J07BP1	sample.181802J07BP1	sample.181855J07BP1	sample.182079J07BP1	sample.41-1	sample.7-1	sample.17-1	sample.21-1
PLA2G2E_chr1_20250110	8.38408	34.9521	23.0573	44.3859	17.807	27.8289	37.5639	16.0761	2.72698	43.7955	13.7923	25.2957	18.8004	30.9964	36.893	33.8235	9.69537	24.9687	15.4147	39.6134	33.6253	18.2453	19.8979	34.9022	28.9959	43.8907	22.0665	16.5423	33.8328	22.5562	26.0147	66.0008	17.8998	46.138	19.475	13.4666	28.4735	34.0872	15.2447	13.7471	23.4379	44.0905	45.1342	35.3403	29.8372	21.8604	21.217	25.1225	37.6417
CRNN_chr1_152386750	20.1218	19.9726	18.4458	24.4122	14.8392	8.56274	29.5145	25.2625	24.5428	30.9144	8.27541	6.89884	25.0672	21.459	13.1761	20.8145	9.69537	2.26988	21.5806	15.2359	2.58656	11.4033	14.2128	29.0852	17.3976	21.9454	30.3415	11.8159	33.8328	15.0374	14.4526	11.0001	20.1373	29.854	19.475	24.2398	18.1195	22.7248	33.0301	35.7426	46.8757	19.2896	11.2836	13.5924	17.4051	19.6744	34.4776	6.8516	8.68654
SNORD80_chr1_173834041	10.0609	8.73803	27.6688	13.3158	11.8713	12.8441	21.4651	20.6693	19.0889	25.762	24.8262	11.4981	3.1334	16.6904	13.1761	15.6109	16.9669	22.6988	30.8294	9.14155	15.5194	0	8.52767	2.90852	8.69878	12.5402	19.3082	11.8159	49.448	20.0499	20.2337	22.0003	4.47495	8.142	31.6468	18.8532	12.9425	17.0436	7.62234	16.4966	14.6487	11.0226	19.7462	21.7479	9.94575	13.1162	7.95638	13.7032	17.3731
HSD11B1_chr1_209878135	18.445	19.9726	9.22292	37.728	23.7427	21.4069	18.782	20.6693	21.8158	5.15241	16.5508	27.5953	9.4002	11.9217	15.8113	13.009	14.5431	22.6988	21.5806	18.2831	25.8656	18.2453	14.2128	20.3596	14.498	21.9454	8.27495	23.6318	26.0253	22.5562	37.5768	14.6668	8.94991	13.57	7.30311	8.07994	28.4735	28.406	22.867	10.9977	26.3676	13.7783	14.1045	13.5924	12.4322	39.3487	15.9128	22.8387	28.9551
OR2T11_chr1_248790429	25.1523	27.4624	18.4458	15.535	8.9035	29.9696	13.4157	18.3727	32.7238	23.1858	33.1016	18.3969	6.2668	33.3807	18.4465	20.8145	43.6292	24.9687	12.3317	15.2359	28.4522	0	8.52767	14.5426	31.8955	9.40516	16.5499	28.3582	18.2177	15.0374	49.1389	3.66671	15.6623	21.712	17.0406	8.07994	28.4735	48.2902	20.3262	27.4943	26.3676	19.2896	33.8507	16.3109	4.97287	4.37208	15.9128	15.9871	5.79103
PLEKHG5_chr1_6557156	13.4145	18.7243	25.363	6.65788	8.9035	10.7034	16.0988	13.7795	8.18094	23.1858	2.75847	27.5953	21.9338	11.9217	34.2578	13.009	7.27153	27.2386	18.4976	30.4718	7.75968	29.6487	22.7405	5.81703	20.2972	15.6753	24.8248	25.995	23.4227	35.0874	5.78105	22.0003	20.1373	13.57	17.0406	10.7733	25.885	5.6812	20.3262	24.7449	20.5081	22.0452	19.7462	13.5924	14.9186	26.2325	18.5649	52.5289	20.2686
PLEKHG5_chr1_6557484	16.7682	17.4761	29.9745	4.43859	8.9035	12.8441	13.4157	18.3727	16.3619	25.762	2.75847	18.3969	31.334	11.9217	23.7169	13.009	12.1192	29.5084	9.24881	24.3775	7.75968	27.368	14.2128	8.72555	37.6947	15.6753	22.0665	35.4478	28.6278	40.0998	26.0147	25.667	24.6122	21.712	12.1718	5.38663	28.4735	11.3624	17.7855	16.4966	17.5784	24.8009	19.7462	10.8739	17.4051	21.8604	26.5213	54.8128	11.5821
C1orf158_chr1_12806133	8.38408	16.2278	18.4458	37.728	11.8713	12.8441	16.0988	16.0761	19.0889	0	27.5847	32.1946	18.8004	23.8434	5.27043	31.2217	16.9669	18.159	27.7464	30.4718	31.0387	20.526	5.68511	20.3596	23.1967	31.3505	27.5832	9.45273	15.6152	20.0499	17.3431	29.3337	24.6122	2.714	31.6468	24.2398	15.531	22.7248	22.867	30.2437	32.2271	22.0452	19.7462	29.9033	17.4051	13.1162	31.8255	11.4193	31.8506
EPHA8_chr1_22890003	20.1218	13.7312	9.22292	8.87717	17.807	19.2662	16.0988	13.7795	13.6349	46.3717	13.7923	29.895	31.334	9.53734	15.8113	5.20362	12.1192	22.6988	12.3317	12.1887	10.3462	25.0873	22.7405	29.0852	43.4939	31.3505	16.5499	23.6318	15.6152	22.5562	14.4526	14.6668	17.8998	10.856	17.0406	16.1599	15.531	11.3624	15.2447	8.24828	11.7189	11.0226	2.82089	10.8739	19.8915	45.9069	18.5649	6.8516	14.4776
RAB42_chr1_28919006	20.1218	12.4829	18.4458	19.9736	11.8713	6.42206	8.04941	11.483	2.72698	12.881	11.0339	11.4981	25.0672	9.53734	21.0817	39.0271	19.3907	13.6193	21.5806	6.09437	20.6925	52.4554	11.3702	5.81703	20.2972	9.40516	5.51663	21.2687	26.0253	17.5437	8.67157	25.667	13.4249	5.428	21.9093	8.07994	5.177	22.7248	25.4078	35.7426	8.7892	11.0226	5.64178	10.8739	9.94575	19.6744	13.2606	6.8516	17.3731
MIR4254_chr1_32224336	23.4754	17.4761	25.363	17.7543	17.807	27.8289	29.5145	16.0761	24.5428	30.9144	22.0677	13.7977	12.5336	28.612	31.6226	10.4072	31.51	38.588	18.4976	21.3303	38.7984	38.7714	14.2128	5.81703	20.2972	12.5402	13.7916	14.1791	44.243	17.5437	23.1242	25.667	46.987	32.568	34.0812	32.3198	15.531	34.0872	22.867	24.7449	20.5081	30.3122	14.1045	38.0588	17.4051	24.0464	10.6085	13.7032	17.3731
LOC339539_chr1_43323292	23.4754	16.2278	11.5287	17.7543	23.7427	14.9848	2.68314	27.5591	16.3619	20.6096	41.377	13.7977	15.667	16.6904	15.8113	20.8145	31.51	11.3494	15.4147	18.2831	15.5194	15.9647	17.0553	17.4511	23.1967	18.8103	22.0665	30.7214	15.6152	20.0499	5.78105	11.0001	13.4249	18.998	17.0406	8.07994	15.531	34.0872	27.9486	10.9977	11.7189	16.5339	25.388	24.4664	22.3779	21.8604	29.1734	20.5548	17.3731
ATG4C_chr1_63249776	6.70727	13.7312	20.7516	2.21929	14.8392	6.42206	13.4157	2.29659	5.45396	10.3048	38.6186	4.59922	12.5336	11.9217	18.4465	13.009	7.27153	13.6193	12.3317	9.14155	7.75968	27.368	17.0553	20.3596	34.7951	9.40516	22.0665	7.08955	10.4101	10.025	26.0147	7.33342	15.6623	10.856	14.6062	2.69331	12.9425	11.3624	7.62234	5.49886	8.7892	8.26697	16.9253	5.43697	14.9186	26.2325	15.9128	18.2709	5.79103
ADGRL4_chr1_79472495	16.7682	22.4692	18.4458	24.4122	23.7427	4.28137	18.782	18.3727	8.18094	15.4572	27.5847	2.29961	21.9338	26.2277	15.8113	13.009	9.69537	6.80964	21.5806	21.3303	23.279	9.12267	14.2128	26.1766	5.79919	6.2701	13.7916	11.8159	2.60253	30.0749	31.7958	25.667	6.71243	8.142	0	10.7733	7.7655	22.7248	27.9486	8.24828	20.5081	8.26697	11.2836	21.7479	42.2694	17.4883	31.8255	9.13547	20.2686
VAV3_chr1_108231126	23.4754	3.74487	23.0573	13.3158	17.807	21.4069	18.782	16.0761	29.9968	10.3048	22.0677	27.5953	6.2668	19.0747	21.0817	26.0181	16.9669	18.159	18.4976	9.14155	10.3462	34.21	11.3702	5.81703	28.9959	25.0804	38.6164	16.5423	15.6152	12.5312	2.89052	25.667	8.94991	21.712	17.0406	13.4666	15.531	14.203	10.1631	30.2437	20.5081	27.5566	5.64178	16.3109	19.8915	15.3023	15.9128	15.9871	17.3731
AKNAD1_chr1_109399726	25.1523	19.9726	16.1401	4.43859	29.6783	21.4069	32.1977	16.0761	19.0889	23.1858	13.7923	11.4981	18.8004	26.2277	23.7169	13.009	19.3907	22.6988	24.6635	27.4246	18.1059	18.2453	34.1107	20.3596	17.3976	21.9454	16.5499	33.0846	10.4101	22.5562	26.0147	11.0001	15.6623	18.998	21.9093	13.4666	28.4735	19.8842	27.9486	8.24828	43.946	27.5566	16.9253	19.0294	19.8915	24.0464	39.7819	27.4064	11.5821
GNAI3_chr1_110091185	13.4145	11.2346	4.61146	13.3158	14.8392	4.28137	13.4157	9.18636	24.5428	5.15241	0	9.19845	6.2668	9.53734	13.1761	13.009	4.84769	9.07952	21.5806	24.3775	5.17312	38.7714	14.2128	8.72555	20.2972	0	13.7916	7.08955	13.0126	10.025	11.5621	14.6668	11.1874	5.428	14.6062	8.07994	10.354	11.3624	15.2447	27.4943	11.7189	19.2896	8.46267	10.8739	7.45931	13.1162	10.6085	2.28387	0
HIST2H2BA_chr1_120906033	20.1218	23.7175	43.8089	15.535	14.8392	21.4069	18.782	20.6693	13.6349	25.762	19.3093	22.9961	18.8004	28.612	13.1761	26.0181	48.4769	24.9687	15.4147	27.4246	18.1059	9.12267	8.52767	17.4511	20.2972	47.0258	30.3415	18.9055	13.0126	22.5562	8.67157	7.33342	20.1373	18.998	19.475	21.5465	28.4735	28.406	30.4894	8.24828	8.7892	5.51131	28.2089	21.7479	4.97287	10.9302	18.5649	13.7032	5.79103
POGZ_chr1_151431941	3.35363	6.24145	9.22292	11.0965	11.8713	6.42206	2.68314	6.88977	8.18094	12.881	16.5508	27.5953	9.4002	14.306	13.1761	2.60181	14.5431	11.3494	3.08294	3.04718	15.5194	18.2453	5.68511	14.5426	2.89959	15.6753	5.51663	2.36318	15.6152	15.0374	5.78105	0	11.1874	5.428	0	10.7733	15.531	19.8842	0	2.74943	2.92973	2.75566	5.64178	10.8739	9.94575	8.74416	2.65213	6.8516	2.89551
FLG-AS1_chr1_152309543	6.70727	9.98632	9.22292	11.0965	11.8713	6.42206	16.0988	11.483	16.3619	18.0334	13.7923	27.5953	18.8004	11.9217	7.90564	5.20362	7.27153	13.6193	6.16587	9.14155	18.1059	4.56134	19.8979	2.90852	11.5984	9.40516	24.8248	16.5423	18.2177	25.0624	20.2337	14.6668	4.47495	2.714	9.73748	13.4666	25.885	14.203	22.867	19.246	38.0865	27.5566	19.7462	10.8739	9.94575	10.9302	5.30425	4.56773	20.2686
FCRLB_chr1_161691333	21.7986	18.7243	13.8344	33.2894	20.7748	12.8441	10.7326	36.7455	38.1777	28.3382	8.27541	13.7977	28.2006	11.9217	13.1761	18.2127	19.3907	18.159	18.4976	15.2359	28.4522	15.9647	17.0553	31.9937	37.6947	25.0804	16.5499	35.4478	31.2303	15.0374	14.4526	33.0004	13.4249	24.426	43.8186	32.3198	12.9425	22.7248	27.9486	13.7471	32.2271	30.3122	16.9253	27.1848	19.8915	21.8604	21.217	22.8387	34.7462
FCRLB_chr1_161692442	26.8291	26.2141	29.9745	24.4122	11.8713	19.2662	21.4651	27.5591	40.9047	18.0334	2.75847	27.5953	31.334	11.9217	15.8113	28.6199	14.5431	22.6988	6.16587	27.4246	20.6925	27.368	19.8979	31.9937	34.7951	25.0804	19.3082	28.3582	20.8202	7.51872	20.2337	25.667	20.1373	29.854	12.1718	24.2398	10.354	42.609	30.4894	10.9977	29.2973	30.3122	25.388	24.4664	24.8644	28.4185	21.217	13.7032	17.3731
ATF6_chr1_161736033	8.38408	6.24145	11.5287	13.3158	8.9035	8.56274	16.0988	27.5591	29.9968	18.0334	27.5847	0	15.667	19.0747	7.90564	2.60181	2.42384	15.8892	18.4976	24.3775	5.17312	4.56134	19.8979	2.90852	20.2972	9.40516	13.7916	9.45273	10.4101	20.0499	14.4526	3.66671	17.8998	2.714	14.6062	13.4666	7.7655	25.5654	12.7039	16.4966	2.92973	19.2896	16.9253	5.43697	24.8644	10.9302	10.6085	29.6903	5.79103
METTL18_chr1_169764061	11.7377	9.98632	13.8344	6.65788	20.7748	8.56274	0	9.18636	13.6349	20.6096	11.0339	13.7977	3.1334	23.8434	7.90564	7.80543	16.9669	29.5084	12.3317	21.3303	5.17312	22.8067	5.68511	11.6341	2.89959	6.2701	8.27495	18.9055	7.80758	12.5312	26.0147	36.6671	13.4249	8.142	12.1718	21.5465	15.531	11.3624	7.62234	19.246	20.5081	13.7783	8.46267	2.71848	17.4051	15.3023	13.2606	27.4064	5.79103
KIFAP3_chr1_170038056	10.0609	9.98632	13.8344	8.87717	14.8392	21.4069	10.7326	9.18636	10.9079	10.3048	27.5847	13.7977	18.8004	4.76867	2.63521	10.4072	12.1192	13.6193	6.16587	12.1887	15.5194	0	8.52767	5.81703	2.89959	12.5402	11.0333	23.6318	10.4101	12.5312	26.0147	14.6668	4.47495	5.428	12.1718	26.9331	15.531	5.6812	27.9486	21.9954	20.5081	19.2896	14.1045	16.3109	22.3779	19.6744	23.8691	9.13547	23.1641
ESRRG_chr1_217250312	23.4754	14.9795	9.22292	11.0965	17.807	12.8441	16.0988	20.6693	24.5428	15.4572	8.27541	29.895	18.8004	23.8434	2.63521	13.009	31.51	27.2386	33.9123	27.4246	36.2118	13.684	11.3702	31.9937	23.1967	3.13505	11.0333	18.9055	31.2303	10.025	23.1242	29.3337	17.8998	21.712	4.86874	40.3997	41.416	28.406	33.0301	27.4943	23.4379	30.3122	16.9253	29.9033	12.4322	26.2325	18.5649	13.7032	23.1641
MARK1_chr1_220701524	11.7377	6.24145	9.22292	8.87717	17.807	8.56274	8.04941	9.18636	13.6349	7.72861	5.51694	20.6965	25.0672	19.0747	21.0817	13.009	7.27153	6.80964	18.4976	6.09437	28.4522	15.9647	17.0553	17.4511	5.79919	6.2701	19.3082	9.45273	7.80758	22.5562	5.78105	14.6668	17.8998	8.142	26.7781	18.8532	12.9425	17.0436	5.08156	5.49886	17.5784	16.5339	11.2836	2.71848	32.3237	13.1162	15.9128	15.9871	20.2686
C1orf115_chr1_220863627	18.445	11.2346	27.6688	6.65788	2.96783	17.1255	2.68314	29.8557	13.6349	5.15241	2.75847	20.6965	9.4002	11.9217	18.4465	26.0181	4.84769	34.0482	6.16587	3.04718	5.17312	18.2453	19.8979	8.72555	23.1967	15.6753	30.3415	16.5423	10.4101	7.51872	11.5621	22.0003	15.6623	37.996	12.1718	13.4666	15.531	28.406	20.3262	2.74943	5.85947	27.5566	11.2836	13.5924	14.9186	2.18604	23.8691	13.7032	8.68654
RAB4A_chr1_229406808	8.38408	4.99316	18.4458	8.87717	11.8713	12.8441	8.04941	9.18636	21.8158	2.5762	11.0339	9.19845	15.667	14.306	10.5409	7.80543	16.9669	15.8892	18.4976	12.1887	20.6925	4.56134	5.68511	20.3596	2.89959	18.8103	2.75832	7.08955	15.6152	15.0374	0	7.33342	13.4249	18.998	12.1718	5.38663	2.5885	19.8842	7.62234	16.4966	11.7189	0	28.2089	19.0294	17.4051	17.4883	7.95638	13.7032	11.5821
AKR1C3_chr10_5136567	15.0914	6.24145	20.7516	2.21929	26.7105	17.1255	16.0988	20.6693	19.0889	23.1858	2.75847	6.89884	6.2668	21.459	10.5409	15.6109	4.84769	9.07952	0	9.14155	7.75968	9.12267	11.3702	5.81703	11.5984	21.9454	13.7916	11.8159	5.20505	20.0499	17.3431	33.0004	6.71243	5.428	17.0406	2.69331	20.708	8.52181	12.7039	19.246	41.0163	5.51131	16.9253	13.5924	17.4051	15.3023	5.30425	6.8516	17.3731
LINC00836_chr10_25940640	15.0914	6.24145	13.8344	13.3158	8.9035	19.2662	5.36628	16.0761	19.0889	28.3382	2.75847	11.4981	3.1334	9.53734	15.8113	10.4072	14.5431	9.07952	21.5806	15.2359	15.5194	18.2453	17.0553	8.72555	26.0963	21.9454	16.5499	14.1791	13.0126	12.5312	20.2337	51.3339	0	2.714	9.73748	21.5465	25.885	5.6812	15.2447	5.49886	26.3676	16.5339	11.2836	16.3109	9.94575	4.37208	15.9128	13.7032	14.4776
LINC00837_chr10_29084979	35.2132	17.4761	18.4458	15.535	14.8392	38.5323	21.4651	20.6693	19.0889	36.0669	11.0339	2.29961	18.8004	14.306	18.4465	15.6109	21.8146	13.6193	6.16587	18.2831	18.1059	27.368	5.68511	8.72555	20.2972	21.9454	11.0333	35.4478	28.6278	17.5437	31.7958	14.6668	17.8998	43.424	21.9093	32.3198	12.9425	25.5654	12.7039	19.246	17.5784	24.8009	8.46267	13.5924	12.4322	21.8604	13.2606	6.8516	20.2686
MIR3611_chr10_35368608	21.7986	12.4829	16.1401	13.3158	5.93567	19.2662	16.0988	6.88977	32.7238	20.6096	30.3432	25.2957	15.667	16.6904	13.1761	10.4072	21.8146	15.8892	24.6635	18.2831	15.5194	13.684	8.52767	23.2681	37.6947	3.13505	13.7916	14.1791	33.8328	27.5686	40.4673	11.0001	24.6122	10.856	12.1718	10.7733	10.354	5.6812	22.867	32.9931	20.5081	13.7783	19.7462	10.8739	24.8644	21.8604	23.8691	11.4193	31.8506
PAPSS2_chr10_89419475	18.445	16.2278	9.22292	17.7543	11.8713	17.1255	8.04941	16.0761	8.18094	7.72861	24.8262	13.7977	6.2668	11.9217	13.1761	13.009	7.27153	11.3494	12.3317	12.1887	7.75968	13.684	14.2128	29.0852	14.498	18.8103	5.51663	11.8159	20.8202	12.5312	11.5621	18.3336	11.1874	16.284	9.73748	21.5465	12.9425	8.52181	2.54078	5.49886	11.7189	11.0226	8.46267	10.8739	12.4322	10.9302	15.9128	11.4193	8.68654
PANK1_chr10_91403648	5.03045	8.73803	25.363	0	8.9035	25.6882	16.0988	13.7795	27.2698	20.6096	19.3093	20.6965	15.667	7.15301	21.0817	13.009	16.9669	20.4289	18.4976	18.2831	10.3462	11.4033	25.583	5.81703	23.1967	6.2701	2.75832	7.08955	13.0126	10.025	28.9052	25.667	8.94991	10.856	9.73748	10.7733	15.531	11.3624	22.867	13.7471	14.6487	22.0452	19.7462	5.43697	7.45931	2.18604	10.6085	15.9871	23.1641
PKD2L1_chr10_102090243	16.7682	22.4692	16.1401	33.2894	26.7105	14.9848	32.1977	25.2625	21.8158	12.881	22.0677	43.6926	15.667	30.9964	42.1634	31.2217	12.1192	20.4289	15.4147	24.3775	23.279	31.9294	28.4256	40.7192	20.2972	21.9454	8.27495	23.6318	15.6152	30.0749	26.0147	44.0005	11.1874	29.854	26.7781	26.9331	18.1195	22.7248	38.1117	27.4943	14.6487	38.5792	28.2089	16.3109	17.4051	24.0464	10.6085	15.9871	75.2833
MIR1307_chr10_105154158	3.35363	23.7175	18.4458	15.535	20.7748	51.3765	21.4651	18.3727	8.18094	10.3048	8.27541	16.0973	0	28.612	21.0817	18.2127	4.84769	13.6193	3.08294	27.4246	10.3462	11.4033	8.52767	5.81703	23.1967	12.5402	5.51663	30.7214	23.4227	20.0499	31.7958	11.0001	20.1373	10.856	14.6062	10.7733	23.2965	11.3624	17.7855	19.246	5.85947	13.7783	11.2836	5.43697	24.8644	19.6744	23.8691	18.2709	11.5821
MIR202_chr10_135061124	13.4145	21.2209	20.7516	19.9736	14.8392	23.5475	13.4157	27.5591	21.8158	23.1858	24.8262	34.4942	47.001	16.6904	23.7169	15.6109	9.69537	18.159	21.5806	21.3303	36.2118	11.4033	36.9532	23.2681	17.3976	18.8103	19.3082	18.9055	15.6152	25.0624	14.4526	7.33342	13.4249	43.424	36.5155	13.4666	25.885	19.8842	30.4894	13.7471	8.7892	11.0226	16.9253	29.9033	12.4322	15.3023	26.5213	15.9871	23.1641
MIR202HG_chr10_135061389	13.4145	22.4692	23.0573	22.1929	20.7748	17.1255	13.4157	25.2625	24.5428	25.762	22.0677	32.1946	34.4674	16.6904	26.3521	18.2127	4.84769	18.159	24.6635	18.2831	33.6253	15.9647	36.9532	23.2681	11.5984	18.8103	24.8248	30.7214	10.4101	27.5686	11.5621	18.3336	13.4249	43.424	43.8186	13.4666	23.2965	14.203	30.4894	10.9977	8.7892	13.7783	16.9253	24.4664	9.94575	10.9302	23.8691	15.9871	34.7462
RBMXL2_chr11_7110164	6.70727	9.98632	16.1401	15.535	17.807	12.8441	16.0988	6.88977	19.0889	25.762	24.8262	6.89884	3.1334	21.459	7.90564	0	16.9669	6.80964	6.16587	0	15.5194	15.9647	11.3702	8.72555	5.79919	12.5402	5.51663	11.8159	7.80758	15.0374	17.3431	7.33342	0	21.712	7.30311	13.4666	23.2965	14.203	7.62234	19.246	11.7189	8.26697	8.46267	13.5924	9.94575	4.37208	23.8691	11.4193	5.79103
TUB_chr11_8060179	10.0609	24.9658	27.6688	35.5087	20.7748	27.8289	18.782	9.18636	27.2698	38.6431	27.5847	25.2957	34.4674	23.8434	15.8113	18.2127	36.3576	20.4289	18.4976	48.7549	36.2118	38.7714	17.0553	43.6277	26.0963	28.2155	19.3082	33.0846	33.8328	498.742	20.2337	33.0004	20.1373	13.57	14.6062	26.9331	33.6505	11.3624	7.62234	30.2437	29.2973	24.8009	28.2089	35.3403	19.8915	21.8604	29.1734	29.6903	5.79103
OR5D13_chr11_55540913	8.38408	9.98632	13.8344	28.8508	11.8713	19.2662	10.7326	52.8216	32.7238	12.881	30.3432	9.19845	9.4002	7.15301	31.6226	5.20362	19.3907	9.07952	24.6635	9.14155	43.9715	13.684	25.583	8.72555	14.498	31.3505	5.51663	28.3582	7.80758	12.5312	11.5621	7.33342	11.1874	29.854	9.73748	13.4666	12.9425	17.0436	30.4894	24.7449	11.7189	2.75566	11.2836	10.8739	17.4051	8.74416	13.2606	11.4193	34.7462
MS4A7_chr11_60145957	11.7377	17.4761	29.9745	13.3158	17.807	12.8441	21.4651	22.9659	21.8158	5.15241	13.7923	16.0973	25.0672	21.459	26.3521	13.009	26.6623	22.6988	9.24881	12.1887	18.1059	11.4033	11.3702	14.5426	11.5984	25.0804	8.27495	18.9055	18.2177	15.0374	11.5621	3.66671	13.4249	21.712	14.6062	5.38663	20.708	5.6812	15.2447	0	8.7892	30.3122	16.9253	8.15545	24.8644	21.8604	39.7819	13.7032	23.1641
MS4A12_chr11_60260250	18.445	13.7312	13.8344	2.21929	14.8392	23.5475	5.36628	9.18636	5.45396	7.72861	22.0677	20.6965	12.5336	11.9217	10.5409	13.009	9.69537	20.4289	18.4976	6.09437	15.5194	20.526	19.8979	5.81703	14.498	12.5402	11.0333	25.995	20.8202	10.025	11.5621	11.0001	15.6623	27.14	17.0406	24.2398	28.4735	14.203	10.1631	13.7471	35.1568	8.26697	16.9253	19.0294	19.8915	21.8604	10.6085	6.8516	20.2686
LOC643923_chr11_107462470	26.8291	13.7312	13.8344	15.535	26.7105	29.9696	2.68314	45.9318	19.0889	12.881	8.27541	9.19845	9.4002	26.2277	18.4465	7.80543	12.1192	15.8892	18.4976	12.1887	20.6925	4.56134	19.8979	14.5426	23.1967	40.7557	41.3747	21.2687	18.2177	22.5562	11.5621	14.6668	11.1874	8.142	24.3437	32.3198	10.354	5.6812	12.7039	8.24828	5.85947	16.5339	28.2089	5.43697	7.45931	6.55812	26.5213	13.7032	23.1641
TIMM10B_chr11_6502676	6.70727	16.2278	20.7516	28.8508	20.7748	12.8441	24.1482	13.7795	13.6349	10.3048	8.27541	16.0973	15.667	9.53734	15.8113	13.009	14.5431	11.3494	12.3317	18.2831	15.5194	15.9647	28.4256	11.6341	23.1967	3.13505	11.0333	11.8159	15.6152	42.6061	8.67157	22.0003	22.3748	10.856	14.6062	10.7733	10.354	17.0436	7.62234	16.4966	5.85947	8.26697	19.7462	16.3109	4.97287	21.8604	10.6085	6.8516	2.89551
ARFIP2_chr11_6502709	6.70727	17.4761	20.7516	28.8508	20.7748	12.8441	24.1482	13.7795	13.6349	10.3048	8.27541	16.0973	15.667	9.53734	18.4465	13.009	14.5431	11.3494	12.3317	18.2831	15.5194	15.9647	28.4256	11.6341	23.1967	3.13505	11.0333	11.8159	15.6152	42.6061	8.67157	22.0003	20.1373	10.856	14.6062	10.7733	10.354	17.0436	7.62234	16.4966	5.85947	8.26697	19.7462	13.5924	4.97287	21.8604	10.6085	6.8516	14.4776
CCDC179_chr11_22881972	16.7682	17.4761	20.7516	11.0965	14.8392	23.5475	16.0988	16.0761	32.7238	10.3048	30.3432	4.59922	15.667	11.9217	21.0817	28.6199	7.27153	9.07952	33.9123	15.2359	25.8656	29.6487	11.3702	23.2681	23.1967	12.5402	22.0665	11.8159	18.2177	32.5811	20.2337	18.3336	8.94991	13.57	19.475	18.8532	10.354	11.3624	15.2447	21.9954	29.2973	11.0226	25.388	27.1848	12.4322	28.4185	15.9128	18.2709	17.3731
KIAA1549L_chr11_33563876	33.5363	24.9658	25.363	33.2894	17.807	40.673	32.1977	20.6693	13.6349	5.15241	24.8262	27.5953	37.6008	14.306	39.5282	26.0181	29.0861	15.8892	40.0782	21.3303	15.5194	22.8067	22.7405	23.2681	31.8955	9.40516	13.7916	23.6318	15.6152	15.0374	20.2337	14.6668	31.3247	37.996	19.475	24.2398	20.708	11.3624	12.7039	32.9931	23.4379	19.2896	8.46267	27.1848	14.9186	34.9767	23.8691	25.1225	26.0596
MIR7154_chr11_45713326	23.4754	21.2209	16.1401	13.3158	23.7427	17.1255	26.8314	25.2625	27.2698	10.3048	27.5847	41.393	56.4012	23.8434	13.1761	23.4163	21.8146	34.0482	21.5806	21.3303	31.0387	27.368	31.2681	34.9022	26.0963	40.7557	16.5499	11.8159	28.6278	7.51872	26.0147	11.0001	15.6623	24.426	9.73748	18.8532	18.1195	19.8842	17.7855	10.9977	32.2271	30.3122	22.5671	27.1848	22.3779	34.9767	18.5649	15.9871	17.3731
OR8J3_chr11_55905194	10.0609	11.2346	13.8344	15.535	14.8392	34.251	13.4157	22.9659	16.3619	18.0334	13.7923	16.0973	15.667	2.38434	7.90564	26.0181	9.69537	15.8892	12.3317	27.4246	18.1059	13.684	8.52767	11.6341	31.8955	12.5402	8.27495	18.9055	10.4101	25.0624	11.5621	14.6668	13.4249	18.998	9.73748	5.38663	33.6505	8.52181	17.7855	21.9954	20.5081	11.0226	31.0298	8.15545	9.94575	8.74416	37.1298	6.8516	34.7462
BANF1_chr11_65769549	6.70727	14.9795	11.5287	15.535	5.93567	6.42206	21.4651	16.0761	5.45396	10.3048	19.3093	20.6965	9.4002	11.9217	7.90564	5.20362	9.69537	24.9687	18.4976	15.2359	15.5194	4.56134	2.84256	5.81703	5.79919	12.5402	13.7916	11.8159	26.0253	5.01248	5.78105	25.667	11.1874	10.856	9.73748	8.07994	7.7655	11.3624	17.7855	2.74943	2.92973	11.0226	2.82089	2.71848	9.94575	2.18604	2.65213	27.4064	2.89551
CLIP1-AS1_chr12_122880088	15.0914	19.9726	16.1401	15.535	29.6783	14.9848	10.7326	4.59318	19.0889	12.881	27.5847	13.7977	6.2668	14.306	2.63521	10.4072	21.8146	18.159	12.3317	9.14155	23.279	15.9647	14.2128	5.81703	5.79919	15.6753	11.0333	28.3582	10.4101	30.0749	8.67157	18.3336	2.23748	40.71	14.6062	18.8532	20.708	22.7248	20.3262	19.246	17.5784	22.0452	16.9253	32.6218	24.8644	19.6744	10.6085	13.7032	23.1641
RAD52_chr12_1099207	10.0609	4.99316	20.7516	24.4122	23.7427	17.1255	24.1482	25.2625	24.5428	10.3048	11.0339	13.7977	6.2668	11.9217	26.3521	7.80543	14.5431	34.0482	12.3317	9.14155	12.9328	9.12267	2.84256	2.90852	14.498	6.2701	27.5832	9.45273	20.8202	5.01248	23.1242	14.6668	11.1874	18.998	9.73748	21.5465	10.354	14.203	7.62234	5.49886	20.5081	16.5339	5.64178	5.43697	14.9186	17.4883	10.6085	11.4193	2.89551
ERP27_chr12_15082059	18.445	14.9795	9.22292	22.1929	17.807	27.8289	18.782	20.6693	8.18094	10.3048	13.7923	29.895	18.8004	11.9217	31.6226	10.4072	12.1192	9.07952	15.4147	24.3775	10.3462	29.6487	0	17.4511	31.8955	21.9454	19.3082	11.8159	46.8455	12.5312	20.2337	7.33342	6.71243	5.428	17.0406	21.5465	10.354	28.406	22.867	19.246	20.5081	16.5339	39.4925	19.0294	22.3779	4.37208	13.2606	29.6903	11.5821
CASC1_chr12_25348094	13.4145	4.99316	2.30573	15.535	8.9035	14.9848	10.7326	16.0761	8.18094	18.0334	5.51694	11.4981	6.2668	14.306	10.5409	18.2127	16.9669	20.4289	12.3317	18.2831	18.1059	9.12267	19.8979	2.90852	2.89959	15.6753	22.0665	21.2687	13.0126	17.5437	23.1242	3.66671	11.1874	8.142	2.43437	13.4666	5.177	11.3624	12.7039	24.7449	14.6487	8.26697	14.1045	21.7479	17.4051	10.9302	15.9128	0	14.4776
NACA_chr12_57119066	5.03045	16.2278	18.4458	8.87717	11.8713	14.9848	8.04941	16.0761	16.3619	10.3048	13.7923	4.59922	21.9338	9.53734	18.4465	18.2127	9.69537	13.6193	12.3317	3.04718	15.5194	11.4033	17.0553	49.4448	20.2972	9.40516	2.75832	11.8159	13.0126	22.5562	5.78105	25.667	13.4249	0	17.0406	8.07994	12.9425	5.6812	7.62234	27.4943	2.92973	13.7783	11.2836	19.0294	14.9186	8.74416	18.5649	20.5548	14.4776
LOC100130075_chr12_69199274	26.8291	11.2346	9.22292	19.9736	14.8392	32.1103	24.1482	11.483	19.0889	5.15241	22.0677	13.7977	9.4002	19.0747	28.9873	7.80543	12.1192	18.159	18.4976	15.2359	7.75968	11.4033	22.7405	5.81703	11.5984	6.2701	0	21.2687	18.2177	17.5437	26.0147	22.0003	2.23748	21.712	7.30311	8.07994	20.708	19.8842	27.9486	8.24828	17.5784	19.2896	22.5671	21.7479	37.2965	17.4883	10.6085	11.4193	14.4776
MIR3913-2_chr12_69978502	16.7682	4.99316	13.8344	4.43859	14.8392	8.56274	2.68314	18.3727	16.3619	15.4572	0	6.89884	15.667	21.459	0	18.2127	12.1192	6.80964	0	9.14155	12.9328	6.842	14.2128	20.3596	31.8955	18.8103	19.3082	9.45273	13.0126	10.025	2.89052	14.6668	8.94991	10.856	4.86874	13.4666	20.708	19.8842	15.2447	13.7471	5.85947	13.7783	2.82089	10.8739	9.94575	8.74416	18.5649	15.9871	20.2686
MIR3913-1_chr12_69978603	16.7682	6.24145	13.8344	6.65788	11.8713	8.56274	2.68314	18.3727	16.3619	10.3048	0	6.89884	15.667	21.459	0	15.6109	12.1192	6.80964	0	9.14155	7.75968	6.842	11.3702	20.3596	28.9959	15.6753	19.3082	7.08955	13.0126	10.025	2.89052	14.6668	8.94991	10.856	4.86874	10.7733	15.531	22.7248	15.2447	13.7471	5.85947	11.0226	2.82089	10.8739	9.94575	8.74416	15.9128	13.7032	20.2686
EPYC_chr12_91398803	11.7377	14.9795	16.1401	6.65788	29.6783	6.42206	24.1482	11.483	13.6349	28.3382	8.27541	0	25.0672	4.76867	5.27043	18.2127	12.1192	15.8892	3.08294	9.14155	36.2118	6.842	31.2681	23.2681	20.2972	9.40516	8.27495	23.6318	7.80758	12.5312	11.5621	14.6668	4.47495	0	2.43437	5.38663	18.1195	19.8842	5.08156	13.7471	11.7189	8.26697	16.9253	19.0294	12.4322	13.1162	7.95638	18.2709	34.7462
MIR1251_chr12_97885686	10.0609	21.2209	9.22292	11.0965	17.807	14.9848	10.7326	25.2625	16.3619	18.0334	16.5508	22.9961	21.9338	16.6904	18.4465	18.2127	14.5431	13.6193	9.24881	21.3303	28.4522	2.28067	5.68511	2.90852	20.2972	28.2155	13.7916	21.2687	15.6152	27.5686	11.5621	11.0001	22.3748	18.998	4.86874	13.4666	25.885	36.9278	20.3262	13.7471	35.1568	8.26697	16.9253	16.3109	17.4051	17.4883	34.4776	18.2709	8.68654
MIR4495_chr12_98332899	16.7682	9.98632	9.22292	11.0965	14.8392	8.56274	56.3459	16.0761	46.3587	20.6096	2.75847	22.9961	9.4002	16.6904	13.1761	2.60181	26.6623	24.9687	6.16587	15.2359	10.3462	11.4033	22.7405	46.5362	26.0963	18.8103	27.5832	40.1741	28.6278	32.5811	20.2337	22.0003	8.94991	24.426	29.2124	13.4666	15.531	11.3624	25.4078	13.7471	20.5081	22.0452	19.7462	48.9327	14.9186	26.2325	10.6085	13.7032	0
SPIC_chr12_101871334	5.03045	9.98632	13.8344	24.4122	17.807	29.9696	13.4157	27.5591	10.9079	7.72861	33.1016	27.5953	6.2668	16.6904	10.5409	15.6109	9.69537	9.07952	6.16587	6.09437	7.75968	29.6487	28.4256	14.5426	23.1967	25.0804	5.51663	16.5423	7.80758	12.5312	11.5621	18.3336	11.1874	0	26.7781	10.7733	25.885	28.406	7.62234	5.49886	14.6487	19.2896	14.1045	27.1848	7.45931	10.9302	18.5649	9.13547	11.5821
TCTN1_chr12_111051831	15.0914	11.2346	6.91719	15.535	26.7105	10.7034	2.68314	13.7795	2.72698	12.881	11.0339	11.4981	15.667	16.6904	7.90564	10.4072	21.8146	11.3494	24.6635	12.1887	18.1059	20.526	8.52767	8.72555	20.2972	12.5402	13.7916	21.2687	2.60253	7.51872	5.78105	7.33342	20.1373	2.714	24.3437	2.69331	10.354	25.5654	17.7855	27.4943	20.5081	16.5339	5.64178	16.3109	14.9186	8.74416	15.9128	15.9871	0
PHF11_chr13_50069800	13.4145	7.48974	13.8344	6.65788	20.7748	6.42206	5.36628	13.7795	10.9079	15.4572	24.8262	20.6965	12.5336	14.306	5.27043	10.4072	4.84769	11.3494	9.24881	9.14155	10.3462	4.56134	0	11.6341	11.5984	9.40516	8.27495	11.8159	10.4101	5.01248	11.5621	14.6668	2.23748	16.284	12.1718	5.38663	5.177	5.6812	2.54078	5.49886	11.7189	13.7783	11.2836	8.15545	7.45931	6.55812	5.30425	18.2709	0
ZDHHC20_chr13_22033508	8.38408	12.4829	4.61146	15.535	14.8392	14.9848	29.5145	13.7795	10.9079	12.881	30.3432	6.89884	9.4002	11.9217	7.90564	18.2127	31.51	20.4289	15.4147	3.04718	10.3462	11.4033	11.3702	8.72555	5.79919	0	16.5499	14.1791	5.20505	25.0624	14.4526	7.33342	35.7996	18.998	9.73748	2.69331	15.531	8.52181	20.3262	2.74943	8.7892	13.7783	0	8.15545	12.4322	0	13.2606	15.9871	14.4776
ZDHHC20_chr13_22033509	8.38408	12.4829	4.61146	15.535	14.8392	14.9848	29.5145	13.7795	10.9079	12.881	30.3432	6.89884	9.4002	11.9217	7.90564	18.2127	31.51	20.4289	15.4147	3.04718	10.3462	11.4033	11.3702	8.72555	5.79919	0	16.5499	14.1791	5.20505	25.0624	14.4526	7.33342	35.7996	18.998	9.73748	2.69331	15.531	8.52181	20.3262	2.74943	8.7892	13.7783	0	8.15545	12.4322	0	13.2606	15.9871	14.4776
TSC22D1_chr13_45048437	6.70727	11.2346	9.22292	11.0965	14.8392	14.9848	16.0988	11.483	21.8158	10.3048	19.3093	16.0973	9.4002	7.15301	23.7169	15.6109	16.9669	9.07952	24.6635	18.2831	15.5194	9.12267	11.3702	11.6341	49.2931	12.5402	19.3082	4.72637	20.8202	7.51872	26.0147	14.6668	11.1874	21.712	0	2.69331	25.885	11.3624	17.7855	8.24828	17.5784	30.3122	14.1045	10.8739	7.45931	4.37208	21.217	13.7032	17.3731
MIR16-1_chr13_50623197	11.7377	4.99316	4.61146	4.43859	14.8392	12.8441	21.4651	13.7795	27.2698	10.3048	13.7923	6.89884	18.8004	14.306	10.5409	10.4072	12.1192	9.07952	6.16587	3.04718	20.6925	2.28067	8.52767	11.6341	11.5984	9.40516	22.0665	11.8159	20.8202	20.0499	20.2337	7.33342	4.47495	2.714	4.86874	2.69331	12.9425	19.8842	7.62234	10.9977	8.7892	5.51131	2.82089	10.8739	9.94575	2.18604	2.65213	4.56773	5.79103
MYO16-AS1_chr13_109819651	5.03045	13.7312	13.8344	17.7543	11.8713	21.4069	18.782	13.7795	19.0889	15.4572	24.8262	29.895	18.8004	14.306	13.1761	15.6109	14.5431	13.6193	6.16587	3.04718	15.5194	4.56134	0	20.3596	14.498	9.40516	11.0333	28.3582	28.6278	12.5312	28.9052	14.6668	22.3748	8.142	7.30311	10.7733	20.708	19.8842	12.7039	32.9931	29.2973	5.51131	16.9253	46.2142	17.4051	4.37208	18.5649	22.8387	8.68654
OR4K1_chr14_20403766	16.7682	21.2209	25.363	24.4122	17.807	34.251	24.1482	52.8216	21.8158	33.4907	30.3432	4.59922	15.667	26.2277	7.90564	31.2217	24.2384	13.6193	30.8294	24.3775	31.0387	6.842	34.1107	14.5426	55.0923	31.3505	11.0333	16.5423	67.6657	32.5811	14.4526	33.0004	24.6122	24.426	12.1718	18.8532	28.4735	17.0436	22.867	16.4966	32.2271	55.1131	33.8507	29.9033	29.8372	21.8604	13.2606	13.7032	17.3731
RNU6-2_chr14_32672475	15.0914	13.7312	13.8344	28.8508	26.7105	10.7034	16.0988	13.7795	8.18094	10.3048	16.5508	11.4981	18.8004	7.15301	18.4465	13.009	24.2384	15.8892	12.3317	3.04718	15.5194	9.12267	22.7405	8.72555	20.2972	12.5402	11.0333	7.08955	15.6152	22.5562	28.9052	18.3336	31.3247	10.856	12.1718	13.4666	15.531	14.203	12.7039	16.4966	11.7189	22.0452	19.7462	16.3109	0	56.8371	26.5213	9.13547	8.68654
CDKL1_chr14_50864122	8.38408	18.7243	20.7516	17.7543	5.93567	14.9848	13.4157	18.3727	13.6349	0	19.3093	4.59922	25.0672	28.612	13.1761	20.8145	7.27153	18.159	24.6635	15.2359	10.3462	18.2453	28.4256	2.90852	17.3976	34.4856	22.0665	11.8159	5.20505	30.0749	11.5621	18.3336	4.47495	0	12.1718	21.5465	20.708	11.3624	7.62234	8.24828	14.6487	13.7783	19.7462	24.4664	7.45931	6.55812	5.30425	18.2709	8.68654
OTX2-AS1_chr14_57279900	30.1827	18.7243	23.0573	13.3158	8.9035	21.4069	8.04941	13.7795	24.5428	20.6096	13.7923	25.2957	15.667	26.2277	7.90564	36.4253	14.5431	27.2386	36.9952	30.4718	20.6925	15.9647	19.8979	14.5426	14.498	21.9454	19.3082	23.6318	33.8328	10.025	49.1389	29.3337	20.1373	13.57	21.9093	35.0131	28.4735	22.7248	27.9486	41.2414	35.1568	19.2896	11.2836	38.0588	12.4322	6.55812	13.2606	45.6773	8.68654
MIR548H1_chr14_64561843	15.0914	7.48974	11.5287	13.3158	14.8392	10.7034	10.7326	11.483	24.5428	12.881	2.75847	4.59922	15.667	26.2277	23.7169	13.009	9.69537	20.4289	30.8294	15.2359	18.1059	6.842	11.3702	14.5426	17.3976	9.40516	16.5499	11.8159	23.4227	10.025	8.67157	3.66671	11.1874	8.142	26.7781	16.1599	7.7655	17.0436	7.62234	2.74943	17.5784	22.0452	5.64178	32.6218	4.97287	13.1162	21.217	9.13547	23.1641
SNORD113-5_chr14_101404523	20.1218	8.73803	16.1401	8.87717	17.807	10.7034	8.04941	11.483	13.6349	12.881	30.3432	29.895	25.0672	19.0747	21.0817	15.6109	12.1192	18.159	18.4976	15.2359	33.6253	6.842	28.4256	5.81703	17.3976	18.8103	2.75832	21.2687	18.2177	7.51872	14.4526	29.3337	2.23748	10.856	17.0406	0	15.531	19.8842	15.2447	21.9954	2.92973	5.51131	25.388	16.3109	17.4051	8.74416	31.8255	4.56773	43.4327
SNORD114-18_chr14_101442161	20.1218	2.49658	20.7516	13.3158	2.96783	32.1103	10.7326	36.7455	2.72698	10.3048	38.6186	9.19845	18.8004	7.15301	10.5409	18.2127	7.27153	13.6193	9.24881	15.2359	28.4522	9.12267	8.52767	11.6341	11.5984	15.6753	16.5499	7.08955	18.2177	15.0374	23.1242	14.6668	2.23748	2.714	9.73748	10.7733	5.177	11.3624	0	2.74943	11.7189	11.0226	11.2836	27.1848	9.94575	8.74416	7.95638	13.7032	17.3731
CINP_chr14_102829253	16.7682	9.98632	18.4458	17.7543	11.8713	14.9848	10.7326	16.0761	24.5428	15.4572	2.75847	13.7977	31.334	19.0747	10.5409	13.009	7.27153	4.53976	21.5806	12.1887	7.75968	11.4033	5.68511	17.4511	11.5984	6.2701	8.27495	7.08955	0	12.5312	5.78105	14.6668	2.23748	5.428	0	10.7733	5.177	8.52181	15.2447	10.9977	5.85947	5.51131	19.7462	13.5924	17.4051	28.4185	10.6085	11.4193	0
TECPR2_chr14_102829299	16.7682	8.73803	18.4458	19.9736	11.8713	12.8441	10.7326	16.0761	24.5428	15.4572	2.75847	13.7977	31.334	19.0747	7.90564	13.009	7.27153	4.53976	21.5806	12.1887	7.75968	13.684	5.68511	23.2681	11.5984	6.2701	8.27495	7.08955	0	12.5312	5.78105	14.6668	0	5.428	0	10.7733	2.5885	17.0436	17.7855	10.9977	8.7892	5.51131	14.1045	13.5924	17.4051	28.4185	10.6085	11.4193	0
SNORD115-2_chr15_25417781	13.4145	19.9726	11.5287	17.7543	20.7748	34.251	24.1482	22.9659	21.8158	20.6096	16.5508	32.1946	40.7342	33.3807	10.5409	31.2217	21.8146	22.6988	30.8294	24.3775	15.5194	6.842	25.583	34.9022	40.5943	43.8907	44.1331	18.9055	13.0126	37.5936	23.1242	33.0004	46.987	32.568	21.9093	29.6264	15.531	48.2902	15.2447	24.7449	29.2973	22.0452	25.388	43.4958	42.2694	24.0464	31.8255	36.5419	26.0596
ARHGAP11B_chr15_30918878	5.03045	9.98632	13.8344	15.535	14.8392	8.56274	21.4651	16.0761	46.3587	15.4572	5.51694	16.0973	9.4002	23.8434	13.1761	15.6109	4.84769	18.159	12.3317	0	7.75968	6.842	2.84256	0	11.5984	12.5402	24.8248	7.08955	13.0126	20.0499	8.67157	18.3336	11.1874	8.142	14.6062	16.1599	10.354	11.3624	7.62234	19.246	11.7189	5.51131	14.1045	10.8739	14.9186	2.18604	21.217	15.9871	8.68654
DPH6-AS1_chr15_35838395	6.70727	12.4829	6.91719	2.21929	11.8713	12.8441	32.1977	4.59318	8.18094	10.3048	11.0339	2.29961	9.4002	30.9964	13.1761	20.8145	21.8146	6.80964	27.7464	21.3303	10.3462	6.842	17.0553	0	8.69878	12.5402	11.0333	21.2687	13.0126	32.5811	28.9052	11.0001	20.1373	13.57	9.73748	5.38663	15.531	8.52181	15.2447	19.246	14.6487	11.0226	8.46267	16.3109	17.4051	24.0464	29.1734	11.4193	11.5821
LOC101928988_chr15_64220472	21.7986	19.9726	32.2802	15.535	20.7748	17.1255	8.04941	34.4489	19.0889	23.1858	27.5847	16.0973	31.334	30.9964	23.7169	18.2127	19.3907	22.6988	9.24881	27.4246	12.9328	18.2453	5.68511	17.4511	17.3976	15.6753	24.8248	21.2687	26.0253	10.025	57.8105	25.667	8.94991	24.426	12.1718	21.5465	23.2965	36.9278	17.7855	8.24828	26.3676	22.0452	14.1045	8.15545	27.3508	28.4185	18.5649	18.2709	14.4776
SMAD3_chr15_67430358	20.1218	18.7243	27.6688	8.87717	23.7427	32.1103	37.5639	2.29659	10.9079	10.3048	22.0677	36.7938	3.1334	26.2277	15.8113	13.009	31.51	15.8892	15.4147	3.04718	18.1059	15.9647	17.0553	29.0852	14.498	37.6206	19.3082	23.6318	5.20505	12.5312	26.0147	18.3336	31.3247	27.14	14.6062	18.8532	23.2965	28.406	25.4078	21.9954	14.6487	24.8009	8.46267	16.3109	17.4051	17.4883	21.217	20.5548	34.7462
ISLR2_chr15_74421714	16.7682	12.4829	18.4458	8.87717	35.614	19.2662	18.782	32.1523	19.0889	25.762	16.5508	9.19845	18.8004	28.612	15.8113	15.6109	12.1192	20.4289	12.3317	21.3303	10.3462	20.526	17.0553	29.0852	37.6947	25.0804	19.3082	11.8159	41.6404	35.0874	5.78105	22.0003	13.4249	18.998	21.9093	24.2398	7.7655	22.7248	17.7855	10.9977	23.4379	5.51131	19.7462	8.15545	19.8915	10.9302	37.1298	9.13547	11.5821
MIR6881_chr15_74703773	43.5972	23.7175	20.7516	19.9736	26.7105	17.1255	32.1977	16.0761	35.4507	36.0669	38.6186	18.3969	53.2678	11.9217	26.3521	10.4072	31.51	24.9687	15.4147	36.5662	23.279	43.3327	22.7405	31.9937	14.498	28.2155	27.5832	21.2687	20.8202	32.5811	26.0147	22.0003	22.3748	29.854	4.86874	13.4666	10.354	22.7248	22.867	30.2437	32.2271	30.3122	19.7462	8.15545	19.8915	19.6744	10.6085	22.8387	34.7462
SLC28A1_chr15_85427891	13.4145	28.7107	23.0573	15.535	26.7105	29.9696	34.8808	27.5591	19.0889	10.3048	24.8262	34.4942	31.334	23.8434	15.8113	15.6109	38.7815	15.8892	27.7464	15.2359	20.6925	15.9647	19.8979	31.9937	11.5984	65.8361	19.3082	14.1791	2.60253	25.0624	14.4526	29.3337	22.3748	21.712	26.7781	16.1599	28.4735	17.0436	17.7855	27.4943	38.0865	22.0452	22.5671	29.9033	17.4051	15.3023	15.9128	15.9871	37.6417
CORO1A_chr16_30194730	0	9.98632	11.5287	6.65788	17.807	8.56274	10.7326	20.6693	8.18094	7.72861	19.3093	9.19845	3.1334	9.53734	10.5409	7.80543	19.3907	11.3494	18.4976	3.04718	10.3462	6.842	11.3702	14.5426	8.69878	18.8103	2.75832	7.08955	5.20505	2.50624	20.2337	7.33342	11.1874	18.998	12.1718	29.6264	12.9425	17.0436	10.1631	0	20.5081	2.75566	8.46267	19.0294	2.48644	6.55812	5.30425	11.4193	14.4776
MTRNR2L4_chr16_3422283	21.7986	21.2209	6.91719	17.7543	17.807	17.1255	10.7326	6.88977	21.8158	7.72861	30.3432	18.3969	12.5336	7.15301	26.3521	23.4163	29.0861	9.07952	33.9123	15.2359	15.5194	11.4033	54.0086	14.5426	31.8955	9.40516	11.0333	2.36318	13.0126	15.0374	8.67157	14.6668	13.4249	10.856	14.6062	5.38663	20.708	19.8842	12.7039	16.4966	23.4379	13.7783	16.9253	10.8739	14.9186	30.6046	34.4776	2.28387	5.79103
CACNG3_chr16_24266873	16.7682	22.4692	9.22292	24.4122	14.8392	12.8441	26.8314	11.483	8.18094	15.4572	44.1355	25.2957	15.667	11.9217	23.7169	13.009	24.2384	20.4289	12.3317	15.2359	7.75968	20.526	31.2681	17.4511	11.5984	31.3505	22.0665	23.6318	36.4354	25.0624	23.1242	11.0001	17.8998	24.426	9.73748	37.7064	20.708	17.0436	22.867	16.4966	29.2973	8.26697	11.2836	21.7479	17.4051	26.2325	7.95638	13.7032	34.7462
LINC00919_chr16_52119021	13.4145	13.7312	32.2802	2.21929	20.7748	23.5475	24.1482	16.0761	10.9079	23.1858	5.51694	9.19845	18.8004	7.15301	7.90564	13.009	24.2384	34.0482	6.16587	18.2831	7.75968	2.28067	2.84256	23.2681	26.0963	12.5402	13.7916	9.45273	39.0379	20.0499	14.4526	11.0001	22.3748	35.282	21.9093	21.5465	33.6505	25.5654	27.9486	30.2437	11.7189	16.5339	33.8507	27.1848	29.8372	8.74416	18.5649	27.4064	23.1641
CCL17_chr16_57438678	23.4754	28.7107	18.4458	24.4122	23.7427	38.5323	18.782	25.2625	19.0889	25.762	16.5508	16.0973	21.9338	19.0747	5.27043	20.8145	19.3907	20.4289	33.9123	30.4718	31.0387	29.6487	36.9532	20.3596	31.8955	18.8103	22.0665	18.9055	28.6278	10.025	14.4526	29.3337	17.8998	16.284	17.0406	24.2398	28.4735	2.8406	10.1631	32.9931	38.0865	30.3122	19.7462	13.5924	27.3508	30.6046	18.5649	25.1225	46.3282
ZNF319_chr16_58033762	11.7377	8.73803	13.8344	13.3158	14.8392	4.28137	13.4157	9.18636	2.72698	7.72861	38.6186	6.89884	12.5336	9.53734	10.5409	13.009	26.6623	11.3494	12.3317	21.3303	0	6.842	8.52767	11.6341	23.1967	9.40516	8.27495	9.45273	18.2177	27.5686	11.5621	11.0001	6.71243	13.57	2.43437	18.8532	15.531	5.6812	7.62234	5.49886	8.7892	8.26697	8.46267	8.15545	0	6.55812	23.8691	15.9871	17.3731
TAT-AS1_chr16_71599691	11.7377	12.4829	16.1401	15.535	29.6783	6.42206	24.1482	11.483	49.0856	0	8.27541	2.29961	12.5336	11.9217	7.90564	10.4072	31.51	6.80964	6.16587	3.04718	43.9715	2.28067	34.1107	5.81703	26.0963	21.9454	24.8248	25.995	10.4101	27.5686	11.5621	7.33342	20.1373	8.142	21.9093	13.4666	20.708	11.3624	22.867	0	14.6487	16.5339	14.1045	19.0294	9.94575	21.8604	2.65213	15.9871	31.8506
LOC284023_chr17_7819265	8.38408	16.2278	13.8344	17.7543	5.93567	17.1255	18.782	9.18636	13.6349	15.4572	19.3093	2.29961	21.9338	7.15301	18.4465	10.4072	12.1192	13.6193	12.3317	6.09437	7.75968	9.12267	11.3702	8.72555	17.3976	15.6753	13.7916	9.45273	20.8202	15.0374	23.1242	11.0001	20.1373	8.142	17.0406	8.07994	12.9425	17.0436	5.08156	13.7471	5.85947	8.26697	19.7462	8.15545	7.45931	6.55812	5.30425	6.8516	11.5821
ALDH3A1_chr17_19651746	28.5059	27.4624	9.22292	15.535	14.8392	19.2662	32.1977	25.2625	8.18094	23.1858	22.0677	25.2957	34.4674	40.5337	13.1761	23.4163	21.8146	20.4289	52.4099	18.2831	43.9715	34.21	17.0553	26.1766	28.9959	53.2959	41.3747	28.3582	20.8202	22.5562	14.4526	18.3336	35.7996	13.57	43.8186	16.1599	20.708	36.9278	25.4078	30.2437	29.2973	38.5792	16.9253	43.4958	19.8915	26.2325	37.1298	38.8257	20.2686
KRT28_chr17_38956211	23.4754	13.7312	9.22292	11.0965	17.807	10.7034	18.782	18.3727	27.2698	15.4572	30.3432	20.6965	18.8004	19.0747	26.3521	15.6109	14.5431	18.159	9.24881	15.2359	15.5194	15.9647	19.8979	11.6341	14.498	37.6206	8.27495	14.1791	33.8328	10.025	26.0147	7.33342	4.47495	27.14	19.475	10.7733	12.9425	14.203	33.0301	19.246	17.5784	30.3122	14.1045	21.7479	19.8915	8.74416	21.217	9.13547	14.4776
C1QL1_chr17_43045644	3.35363	11.2346	9.22292	6.65788	5.93567	19.2662	5.36628	4.59318	5.45396	15.4572	19.3093	13.7977	18.8004	11.9217	2.63521	5.20362	12.1192	6.80964	6.16587	15.2359	7.75968	15.9647	11.3702	0	11.5984	3.13505	24.8248	14.1791	20.8202	12.5312	14.4526	0	8.94991	2.714	4.86874	8.07994	15.531	11.3624	10.1631	13.7471	8.7892	16.5339	11.2836	13.5924	7.45931	13.1162	10.6085	2.28387	5.79103
TMEM100_chr17_53800225	23.4754	12.4829	25.363	13.3158	17.807	25.6882	8.04941	18.3727	29.9968	38.6431	5.51694	52.8911	0	19.0747	21.0817	20.8145	29.0861	18.159	18.4976	21.3303	33.6253	4.56134	8.52767	20.3596	34.7951	31.3505	13.7916	9.45273	10.4101	27.5686	11.5621	33.0004	11.1874	8.142	34.0812	8.07994	20.708	19.8842	25.4078	8.24828	32.2271	24.8009	31.0298	27.1848	17.4051	8.74416	26.5213	18.2709	20.2686
CLTC_chr17_57697049	6.70727	7.48974	9.22292	4.43859	14.8392	6.42206	16.0988	9.18636	0	5.15241	5.51694	9.19845	25.0672	14.306	13.1761	2.60181	4.84769	6.80964	6.16587	18.2831	5.17312	0	0	2.90852	2.89959	9.40516	0	11.8159	7.80758	2.50624	14.4526	25.667	4.47495	2.714	2.43437	0	18.1195	17.0436	12.7039	0	0	16.5339	11.2836	16.3109	9.94575	4.37208	18.5649	11.4193	0
LOC400620_chr17_71782960	26.8291	19.9726	32.2802	48.8244	38.5818	32.1103	26.8314	9.18636	29.9968	23.1858	16.5508	50.5915	40.7342	19.0747	23.7169	39.0271	16.9669	31.7783	33.9123	18.2831	18.1059	25.0873	54.0086	34.9022	52.1927	12.5402	16.5499	9.45273	54.6531	25.0624	11.5621	18.3336	38.0371	16.284	29.2124	26.9331	38.8275	25.5654	30.4894	21.9954	17.5784	13.7783	19.7462	29.9033	22.3779	17.4883	15.9128	25.1225	43.4327
RAB37_chr17_72733355	15.0914	24.9658	9.22292	11.0965	26.7105	12.8441	18.782	13.7795	16.3619	15.4572	16.5508	9.19845	6.2668	26.2277	10.5409	10.4072	4.84769	11.3494	9.24881	21.3303	7.75968	11.4033	17.0553	11.6341	5.79919	15.6753	8.27495	16.5423	28.6278	17.5437	2.89052	3.66671	20.1373	21.712	17.0406	8.07994	15.531	11.3624	10.1631	21.9954	17.5784	11.0226	28.2089	10.8739	12.4322	8.74416	23.8691	9.13547	0
NAT9_chr17_72772564	3.35363	13.7312	4.61146	11.0965	11.8713	10.7034	0	27.5591	19.0889	7.72861	2.75847	13.7977	9.4002	23.8434	7.90564	13.009	12.1192	15.8892	18.4976	9.14155	12.9328	2.28067	17.0553	40.7192	20.2972	15.6753	5.51663	14.1791	2.60253	2.50624	28.9052	11.0001	11.1874	8.142	17.0406	8.07994	5.177	25.5654	5.08156	8.24828	2.92973	11.0226	8.46267	8.15545	14.9186	13.1162	15.9128	9.13547	11.5821
MIR5583-1_chr18_37256684	13.4145	14.9795	13.8344	4.43859	5.93567	17.1255	5.36628	27.5591	8.18094	7.72861	19.3093	22.9961	37.6008	11.9217	18.4465	13.009	4.84769	11.3494	6.16587	21.3303	20.6925	6.842	5.68511	17.4511	8.69878	25.0804	13.7916	23.6318	15.6152	12.5312	20.2337	11.0001	6.71243	8.142	26.7781	26.9331	7.7655	11.3624	25.4078	10.9977	0	30.3122	19.7462	0	19.8915	19.6744	23.8691	29.6903	40.5372
MIR5583-2_chr18_37256741	13.4145	14.9795	11.5287	4.43859	5.93567	14.9848	5.36628	25.2625	8.18094	7.72861	16.5508	22.9961	34.4674	11.9217	18.4465	10.4072	4.84769	9.07952	6.16587	21.3303	20.6925	6.842	5.68511	14.5426	8.69878	21.9454	13.7916	23.6318	15.6152	12.5312	20.2337	11.0001	6.71243	5.428	21.9093	24.2398	7.7655	11.3624	25.4078	10.9977	0	30.3122	19.7462	0	19.8915	19.6744	23.8691	27.4064	37.6417
DLGAP1-AS4_chr18_3962352	18.445	12.4829	25.363	8.87717	26.7105	23.5475	29.5145	43.6352	38.1777	20.6096	22.0677	25.2957	18.8004	21.459	28.9873	15.6109	26.6623	11.3494	24.6635	30.4718	18.1059	9.12267	22.7405	2.90852	14.498	31.3505	19.3082	16.5423	20.8202	17.5437	26.0147	22.0003	11.1874	16.284	7.30311	16.1599	23.2965	22.7248	17.7855	19.246	29.2973	8.26697	31.0298	21.7479	12.4322	26.2325	21.217	34.258	34.7462
LOC729950_chr18_22208145	20.1218	17.4761	9.22292	15.535	29.6783	44.9544	24.1482	18.3727	29.9968	18.0334	22.0677	16.0973	12.5336	7.15301	26.3521	26.0181	19.3907	13.6193	15.4147	18.2831	18.1059	11.4033	34.1107	8.72555	20.2972	40.7557	30.3415	18.9055	20.8202	10.025	17.3431	25.667	17.8998	13.57	19.475	26.9331	15.531	28.406	12.7039	19.246	17.5784	11.0226	28.2089	27.1848	14.9186	21.8604	37.1298	25.1225	17.3731
KATNAL2_chr18_44526786	15.0914	16.2278	18.4458	15.535	17.807	21.4069	16.0988	25.2625	8.18094	18.0334	19.3093	9.19845	3.1334	42.918	18.4465	13.009	36.3576	24.9687	21.5806	15.2359	25.8656	20.526	19.8979	11.6341	26.0963	15.6753	16.5499	14.1791	13.0126	17.5437	8.67157	3.66671	8.94991	21.712	12.1718	16.1599	18.1195	25.5654	22.867	24.7449	17.5784	24.8009	16.9253	19.0294	24.8644	30.6046	7.95638	31.9741	14.4776
DYNAP_chr18_52254989	13.4145	8.73803	23.0573	13.3158	17.807	19.2662	8.04941	9.18636	21.8158	7.72861	19.3093	25.2957	25.0672	14.306	2.63521	13.009	19.3907	13.6193	18.4976	15.2359	28.4522	11.4033	19.8979	17.4511	17.3976	15.6753	30.3415	16.5423	13.0126	5.01248	20.2337	11.0001	4.47495	16.284	29.2124	21.5465	10.354	8.52181	22.867	19.246	14.6487	19.2896	22.5671	27.1848	17.4051	10.9302	15.9128	20.5548	28.9551
OR7A17_chr19_14992167	10.0609	22.4692	29.9745	11.0965	17.807	2.14069	32.1977	9.18636	35.4507	12.881	19.3093	16.0973	34.4674	19.0747	26.3521	31.2217	12.1192	34.0482	24.6635	24.3775	38.7984	31.9294	42.6383	5.81703	2.89959	9.40516	11.0333	21.2687	28.6278	15.0374	26.0147	33.0004	17.8998	21.712	7.30311	10.7733	10.354	25.5654	12.7039	41.2414	20.5081	38.5792	22.5671	16.3109	24.8644	15.3023	13.2606	15.9871	26.0596
IZUMO1_chr19_49250166	13.4145	19.9726	9.22292	19.9736	47.4854	19.2662	18.782	16.0761	21.8158	23.1858	38.6186	18.3969	21.9338	9.53734	13.1761	7.80543	16.9669	6.80964	21.5806	33.519	20.6925	4.56134	17.0553	14.5426	14.498	6.2701	8.27495	16.5423	33.8328	20.0499	8.67157	22.0003	26.8497	10.856	12.1718	2.69331	23.2965	11.3624	7.62234	10.9977	5.85947	19.2896	28.2089	38.0588	9.94575	8.74416	18.5649	4.56773	17.3731
WDR87_chr19_38397346	20.1218	19.9726	16.1401	13.3158	5.93567	10.7034	26.8314	6.88977	5.45396	23.1858	16.5508	16.0973	0	21.459	7.90564	2.60181	21.8146	11.3494	12.3317	15.2359	15.5194	11.4033	8.52767	14.5426	14.498	6.2701	0	9.45273	13.0126	7.51872	20.2337	11.0001	11.1874	18.998	29.2124	2.69331	10.354	14.203	5.08156	16.4966	11.7189	11.0226	16.9253	24.4664	7.45931	19.6744	10.6085	11.4193	0
CYP2A13_chr19_41594355	15.0914	26.2141	18.4458	28.8508	35.614	19.2662	37.5639	13.7795	24.5428	23.1858	27.5847	25.2957	28.2006	23.8434	31.6226	13.009	21.8146	40.8578	27.7464	12.1887	25.8656	29.6487	22.7405	11.6341	28.9959	25.0804	11.0333	21.2687	20.8202	35.0874	26.0147	55.0007	33.5622	29.854	29.2124	43.093	20.708	28.406	27.9486	43.9908	23.4379	11.0226	16.9253	32.6218	14.9186	13.1162	18.5649	29.6903	14.4776
CEACAM6_chr19_42259427	23.4754	24.9658	16.1401	33.2894	41.5497	25.6882	21.4651	27.5591	13.6349	2.5762	13.7923	41.393	40.7342	19.0747	15.8113	13.009	14.5431	9.07952	9.24881	27.4246	15.5194	15.9647	19.8979	8.72555	17.3976	37.6206	13.7916	28.3582	23.4227	27.5686	31.7958	29.3337	15.6623	8.142	14.6062	16.1599	10.354	39.7684	22.867	10.9977	23.4379	41.3348	16.9253	35.3403	12.4322	30.6046	10.6085	18.2709	28.9551
PSG2_chr19_43586893	21.7986	22.4692	29.9745	26.6315	23.7427	14.9848	18.782	13.7795	13.6349	43.7955	27.5847	34.4942	40.7342	33.3807	21.0817	33.8235	24.2384	4.53976	15.4147	30.4718	31.0387	54.736	19.8979	37.8107	17.3976	12.5402	27.5832	14.1791	26.0253	20.0499	40.4673	11.0001	46.987	18.998	19.475	16.1599	36.239	17.0436	15.2447	19.246	11.7189	11.0226	56.4178	21.7479	27.3508	28.4185	29.1734	25.1225	31.8506
GFY_chr19_49929687	13.4145	17.4761	18.4458	15.535	23.7427	21.4069	21.4651	32.1523	13.6349	20.6096	27.5847	34.4942	21.9338	7.15301	15.8113	28.6199	36.3576	11.3494	18.4976	6.09437	5.17312	29.6487	22.7405	40.7192	17.3976	15.6753	22.0665	25.995	33.8328	35.0874	14.4526	18.3336	35.7996	13.57	19.475	24.2398	10.354	22.7248	7.62234	19.246	5.85947	11.0226	28.2089	29.9033	22.3779	17.4883	18.5649	20.5548	14.4776
MIR125A_chr19_52196506	30.1827	18.7243	27.6688	35.5087	20.7748	14.9848	13.4157	13.7795	16.3619	23.1858	52.4109	9.19845	15.667	14.306	21.0817	26.0181	19.3907	11.3494	12.3317	18.2831	31.0387	27.368	25.583	29.0852	20.2972	18.8103	19.3082	14.1791	18.2177	37.5936	20.2337	14.6668	17.8998	21.712	9.73748	29.6264	15.531	22.7248	22.867	10.9977	17.5784	16.5339	19.7462	13.5924	27.3508	6.55812	13.2606	25.1225	23.1641
MIR519E_chr19_54183193	15.0914	24.9658	23.0573	17.7543	11.8713	14.9848	18.782	20.6693	10.9079	5.15241	16.5508	22.9961	0	26.2277	13.1761	2.60181	9.69537	11.3494	12.3317	27.4246	20.6925	18.2453	19.8979	26.1766	20.2972	18.8103	24.8248	18.9055	20.8202	15.0374	8.67157	29.3337	11.1874	16.284	9.73748	21.5465	18.1195	0	17.7855	13.7471	23.4379	24.8009	25.388	27.1848	14.9186	10.9302	13.2606	6.8516	8.68654
ZNF264_chr19_57702867	11.7377	12.4829	4.61146	19.9736	20.7748	10.7034	10.7326	13.7795	13.6349	18.0334	11.0339	18.3969	28.2006	7.15301	13.1761	7.80543	16.9669	9.07952	12.3317	27.4246	7.75968	2.28067	11.3702	14.5426	17.3976	12.5402	2.75832	4.72637	31.2303	17.5437	14.4526	18.3336	20.1373	51.566	19.475	24.2398	10.354	11.3624	7.62234	8.24828	8.7892	13.7783	11.2836	10.8739	12.4322	32.7906	23.8691	11.4193	5.79103
MIR4262_chr2_11977112	13.4145	13.7312	13.8344	31.0701	26.7105	10.7034	10.7326	22.9659	24.5428	41.2193	8.27541	13.7977	40.7342	23.8434	18.4465	15.6109	14.5431	20.4289	15.4147	12.1887	31.0387	15.9647	8.52767	17.4511	26.0963	25.0804	16.5499	25.995	28.6278	37.5936	31.7958	18.3336	17.8998	10.856	14.6062	13.4666	20.708	8.52181	38.1117	19.246	29.2973	13.7783	42.3134	13.5924	14.9186	28.4185	15.9128	27.4064	14.4776
MYT1L_chr2_2335085	10.0609	16.2278	18.4458	28.8508	14.8392	12.8441	13.4157	6.88977	19.0889	15.4572	11.0339	13.7977	6.2668	19.0747	23.7169	18.2127	9.69537	20.4289	27.7464	18.2831	15.5194	11.4033	0	26.1766	14.498	25.0804	13.7916	21.2687	5.20505	17.5437	14.4526	3.66671	17.8998	8.142	7.30311	16.1599	5.177	25.5654	35.5709	10.9977	20.5081	16.5339	11.2836	5.43697	14.9186	10.9302	31.8255	13.7032	20.2686
LOC101929596_chr2_38742882	16.7682	12.4829	32.2802	11.0965	20.7748	21.4069	21.4651	9.18636	40.9047	30.9144	11.0339	11.4981	9.4002	23.8434	31.6226	13.009	26.6623	18.159	27.7464	15.2359	18.1059	20.526	17.0553	34.9022	11.5984	25.0804	27.5832	28.3582	15.6152	0	23.1242	25.667	17.8998	18.998	24.3437	8.07994	18.1195	25.5654	20.3262	19.246	17.5784	35.8235	19.7462	16.3109	32.3237	63.3952	34.4776	27.4064	8.68654
MIR216A_chr2_56216194	16.7682	14.9795	18.4458	24.4122	14.8392	19.2662	16.0988	9.18636	27.2698	12.881	19.3093	39.0934	21.9338	23.8434	15.8113	20.8145	19.3907	29.5084	21.5806	36.5662	15.5194	11.4033	25.583	29.0852	8.69878	40.7557	16.5499	4.72637	15.6152	25.0624	8.67157	7.33342	13.4249	13.57	17.0406	8.07994	10.354	19.8842	20.3262	19.246	35.1568	27.5566	22.5671	38.0588	14.9186	30.6046	5.30425	29.6903	17.3731
LOC101927926_chr2_78143059	25.1523	8.73803	0	0	8.9035	8.56274	18.782	11.483	19.0889	2.5762	11.0339	11.4981	21.9338	11.9217	15.8113	15.6109	9.69537	6.80964	15.4147	6.09437	2.58656	2.28067	11.3702	17.4511	2.89959	6.2701	13.7916	21.2687	26.0253	17.5437	11.5621	14.6668	13.4249	2.714	7.30311	8.07994	2.5885	5.6812	15.2447	8.24828	14.6487	22.0452	8.46267	21.7479	9.94575	6.55812	13.2606	4.56773	14.4776
RGPD1_chr2_88285309	10.0609	13.7312	18.4458	8.87717	2.96783	14.9848	8.04941	18.3727	19.0889	23.1858	19.3093	18.3969	37.6008	23.8434	13.1761	31.2217	9.69537	20.4289	6.16587	9.14155	38.7984	11.4033	2.84256	14.5426	11.5984	6.2701	5.51663	11.8159	10.4101	15.0374	17.3431	11.0001	11.1874	8.142	31.6468	13.4666	18.1195	11.3624	15.2447	8.24828	17.5784	13.7783	16.9253	16.3109	19.8915	6.55812	5.30425	9.13547	23.1641
LOC101927070_chr2_99388361	11.7377	18.7243	23.0573	17.7543	44.5175	17.1255	24.1482	11.483	16.3619	10.3048	30.3432	18.3969	12.5336	16.6904	18.4465	41.6289	26.6623	15.8892	15.4147	30.4718	25.8656	11.4033	51.166	37.8107	20.2972	50.1608	13.7916	4.72637	13.0126	10.025	17.3431	22.0003	20.1373	29.854	19.475	10.7733	20.708	19.8842	22.867	13.7471	29.2973	16.5339	11.2836	13.5924	27.3508	28.4185	13.2606	2.28387	26.0596
AFF3_chr2_100759037	20.1218	26.2141	18.4458	15.535	23.7427	4.28137	18.782	13.7795	13.6349	10.3048	30.3432	18.3969	18.8004	30.9964	50.069	28.6199	14.5431	22.6988	12.3317	15.2359	20.6925	4.56134	31.2681	0	23.1967	0	27.5832	21.2687	5.20505	20.0499	46.2484	22.0003	31.3247	32.568	17.0406	24.2398	25.885	25.5654	33.0301	19.246	32.2271	19.2896	22.5671	38.0588	27.3508	37.1627	18.5649	18.2709	31.8506
CACNB4_chr2_152955235	10.0609	11.2346	13.8344	0	14.8392	8.56274	5.36628	2.29659	2.72698	7.72861	0	6.89884	18.8004	7.15301	15.8113	10.4072	14.5431	9.07952	15.4147	15.2359	12.9328	13.684	11.3702	14.5426	11.5984	6.2701	16.5499	9.45273	13.0126	17.5437	11.5621	29.3337	8.94991	10.856	12.1718	18.8532	20.708	2.8406	12.7039	5.49886	5.85947	8.26697	2.82089	21.7479	9.94575	10.9302	10.6085	6.8516	11.5821
LOC100996579_chr2_162101249	16.7682	18.7243	11.5287	11.0965	17.807	17.1255	10.7326	6.88977	10.9079	12.881	27.5847	18.3969	15.667	9.53734	7.90564	13.009	9.69537	22.6988	12.3317	24.3775	12.9328	6.842	5.68511	17.4511	14.498	6.2701	5.51663	7.08955	20.8202	12.5312	8.67157	11.0001	22.3748	18.998	2.43437	8.07994	12.9425	14.203	7.62234	19.246	11.7189	8.26697	16.9253	13.5924	27.3508	15.3023	2.65213	29.6903	17.3731
AOX1_chr2_201450730	15.0914	12.4829	11.5287	8.87717	17.807	10.7034	16.0988	13.7795	16.3619	10.3048	11.0339	9.19845	15.667	26.2277	44.7986	15.6109	19.3907	6.80964	30.8294	9.14155	7.75968	18.2453	11.3702	26.1766	20.2972	21.9454	13.7916	21.2687	13.0126	17.5437	11.5621	18.3336	8.94991	10.856	31.6468	8.07994	20.708	14.203	10.1631	8.24828	8.7892	19.2896	14.1045	5.43697	14.9186	15.3023	15.9128	11.4193	14.4776
PRKAG3_chr2_219696512	18.445	17.4761	9.22292	22.1929	14.8392	17.1255	2.68314	25.2625	21.8158	15.4572	22.0677	29.895	12.5336	21.459	18.4465	26.0181	16.9669	15.8892	33.9123	33.519	36.2118	27.368	14.2128	20.3596	31.8955	31.3505	19.3082	9.45273	15.6152	20.0499	17.3431	51.3339	22.3748	16.284	14.6062	16.1599	31.062	22.7248	27.9486	10.9977	17.5784	30.3122	11.2836	13.5924	19.8915	28.4185	26.5213	31.9741	17.3731
MIR4439_chr2_225875257	25.1523	19.9726	11.5287	11.0965	2.96783	14.9848	13.4157	2.29659	27.2698	20.6096	22.0677	9.19845	21.9338	26.2277	5.27043	39.0271	19.3907	11.3494	33.9123	24.3775	7.75968	9.12267	34.1107	31.9937	14.498	3.13505	35.8581	9.45273	15.6152	20.0499	8.67157	14.6668	13.4249	13.57	31.6468	8.07994	10.354	25.5654	20.3262	21.9954	20.5081	13.7783	28.2089	35.3403	24.8644	28.4185	29.1734	6.8516	8.68654
MFF_chr2_228192227	20.1218	2.49658	11.5287	13.3158	8.9035	10.7034	10.7326	13.7795	21.8158	2.5762	13.7923	6.89884	6.2668	14.306	7.90564	15.6109	9.69537	34.0482	21.5806	9.14155	15.5194	9.12267	8.52767	14.5426	5.79919	9.40516	24.8248	18.9055	18.2177	17.5437	26.0147	18.3336	4.47495	29.854	14.6062	5.38663	15.531	36.9278	20.3262	16.4966	26.3676	22.0452	14.1045	13.5924	12.4322	15.3023	7.95638	18.2709	37.6417
SLC16A14_chr2_230933715	25.1523	8.73803	27.6688	22.1929	11.8713	10.7034	24.1482	22.9659	24.5428	5.15241	19.3093	25.2957	31.334	19.0747	26.3521	23.4163	21.8146	13.6193	24.6635	12.1887	15.5194	18.2453	25.583	31.9937	20.2972	3.13505	8.27495	7.08955	7.80758	17.5437	8.67157	36.6671	8.94991	21.712	12.1718	26.9331	28.4735	2.8406	10.1631	19.246	14.6487	33.0679	31.0298	8.15545	9.94575	32.7906	5.30425	11.4193	8.68654
KCNJ13_chr2_233641275	10.0609	7.48974	9.22292	4.43859	11.8713	8.56274	24.1482	22.9659	8.18094	5.15241	13.7923	22.9961	9.4002	19.0747	5.27043	7.80543	9.69537	15.8892	3.08294	9.14155	25.8656	13.684	22.7405	37.8107	17.3976	25.0804	24.8248	21.2687	31.2303	7.51872	2.89052	7.33342	13.4249	16.284	2.43437	18.8532	28.4735	25.5654	17.7855	13.7471	8.7892	24.8009	5.64178	29.9033	4.97287	17.4883	15.9128	4.56773	26.0596
CAPN10_chr2_241526132	8.38408	11.2346	2.30573	8.87717	8.9035	10.7034	13.4157	11.483	16.3619	33.4907	19.3093	11.4981	3.1334	16.6904	2.63521	10.4072	12.1192	9.07952	15.4147	6.09437	10.3462	4.56134	14.2128	5.81703	5.79919	12.5402	2.75832	0	7.80758	12.5312	17.3431	29.3337	8.94991	18.998	14.6062	26.9331	2.5885	0	5.08156	10.9977	23.4379	8.26697	14.1045	19.0294	12.4322	8.74416	10.6085	6.8516	5.79103
RAB22A_chr20_56884770	1.67682	11.2346	6.91719	13.3158	5.93567	6.42206	5.36628	0	16.3619	23.1858	19.3093	4.59922	0	9.53734	10.5409	7.80543	4.84769	9.07952	12.3317	9.14155	10.3462	11.4033	5.68511	2.90852	20.2972	6.2701	16.5499	11.8159	10.4101	12.5312	5.78105	3.66671	4.47495	37.996	12.1718	0	10.354	11.3624	17.7855	21.9954	23.4379	5.51131	8.46267	10.8739	9.94575	6.55812	10.6085	18.2709	11.5821
FAM110A_chr20_816710	10.0609	9.98632	13.8344	4.43859	26.7105	25.6882	13.4157	13.7795	21.8158	15.4572	19.3093	9.19845	21.9338	28.612	5.27043	20.8145	7.27153	27.2386	9.24881	27.4246	20.6925	9.12267	19.8979	31.9937	34.7951	12.5402	8.27495	21.2687	15.6152	20.0499	5.78105	11.0001	0	29.854	14.6062	10.7733	23.2965	14.203	17.7855	5.49886	14.6487	11.0226	8.46267	2.71848	14.9186	4.37208	18.5649	6.8516	11.5821
ATRN_chr20_3451664	6.70727	12.4829	6.91719	11.0965	5.93567	17.1255	10.7326	16.0761	24.5428	10.3048	22.0677	11.4981	12.5336	14.306	13.1761	13.009	4.84769	15.8892	24.6635	15.2359	10.3462	18.2453	31.2681	14.5426	17.3976	12.5402	30.3415	18.9055	13.0126	22.5562	11.5621	3.66671	15.6623	13.57	9.73748	8.07994	10.354	22.7248	12.7039	8.24828	20.5081	19.2896	14.1045	8.15545	9.94575	8.74416	13.2606	4.56773	26.0596
LRRN4_chr20_6034726	30.1827	23.7175	11.5287	26.6315	14.8392	10.7034	34.8808	27.5591	27.2698	51.5241	5.51694	25.2957	25.0672	16.6904	34.2578	15.6109	33.9338	24.9687	21.5806	9.14155	56.9043	25.0873	2.84256	11.6341	26.0963	25.0804	24.8248	21.2687	23.4227	27.5686	17.3431	51.3339	15.6623	37.996	19.475	29.6264	28.4735	34.0872	40.6525	19.246	32.2271	33.0679	25.388	8.15545	17.4051	21.8604	10.6085	29.6903	23.1641
CASC20_chr20_6407378	18.445	13.7312	13.8344	11.0965	17.807	4.28137	24.1482	11.483	21.8158	12.881	13.7923	11.4981	12.5336	4.76867	10.5409	10.4072	14.5431	13.6193	15.4147	12.1887	7.75968	15.9647	11.3702	40.7192	23.1967	18.8103	13.7916	21.2687	13.0126	10.025	14.4526	40.3338	17.8998	2.714	21.9093	8.07994	23.2965	17.0436	15.2447	27.4943	14.6487	16.5339	16.9253	29.9033	7.45931	19.6744	23.8691	11.4193	26.0596
STK4-AS1_chr20_43595099	13.4145	16.2278	18.4458	15.535	20.7748	12.8441	16.0988	16.0761	2.72698	12.881	0	16.0973	6.2668	21.459	23.7169	5.20362	12.1192	11.3494	21.5806	12.1887	7.75968	6.842	31.2681	23.2681	14.498	12.5402	5.51663	7.08955	15.6152	2.50624	23.1242	3.66671	22.3748	21.712	4.86874	13.4666	10.354	14.203	17.7855	21.9954	11.7189	24.8009	14.1045	2.71848	12.4322	13.1162	10.6085	11.4193	8.68654
STK4_chr20_43595119	13.4145	16.2278	18.4458	15.535	17.807	12.8441	10.7326	16.0761	2.72698	12.881	0	16.0973	6.2668	19.0747	23.7169	5.20362	9.69537	11.3494	21.5806	12.1887	7.75968	6.842	31.2681	23.2681	14.498	12.5402	5.51663	7.08955	15.6152	7.51872	23.1242	3.66671	22.3748	21.712	4.86874	13.4666	10.354	14.203	17.7855	21.9954	11.7189	24.8009	14.1045	2.71848	12.4322	13.1162	10.6085	11.4193	8.68654
TCEA2_chr20_62694009	10.0609	11.2346	2.30573	11.0965	5.93567	4.28137	16.0988	13.7795	13.6349	12.881	8.27541	9.19845	6.2668	9.53734	18.4465	18.2127	14.5431	6.80964	6.16587	9.14155	12.9328	6.842	8.52767	14.5426	14.498	15.6753	5.51663	14.1791	10.4101	7.51872	17.3431	29.3337	2.23748	8.142	9.73748	10.7733	15.531	5.6812	17.7855	8.24828	8.7892	5.51131	8.46267	2.71848	9.94575	15.3023	0	11.4193	8.68654
LINC00114_chr21_40124181	28.5059	19.9726	25.363	24.4122	11.8713	21.4069	26.8314	16.0761	16.3619	10.3048	16.5508	22.9961	37.6008	21.459	21.0817	13.009	31.51	24.9687	27.7464	12.1887	18.1059	22.8067	45.4809	26.1766	11.5984	12.5402	30.3415	21.2687	26.0253	7.51872	37.5768	22.0003	35.7996	13.57	17.0406	26.9331	25.885	31.2466	22.867	10.9977	32.2271	22.0452	25.388	19.0294	27.3508	32.7906	7.95638	15.9871	20.2686
LIPI_chr21_15583212	10.0609	2.49658	13.8344	17.7543	11.8713	10.7034	26.8314	11.483	19.0889	12.881	19.3093	11.4981	6.2668	7.15301	7.90564	18.2127	7.27153	9.07952	6.16587	15.2359	12.9328	4.56134	28.4256	11.6341	5.79919	9.40516	5.51663	2.36318	5.20505	15.0374	8.67157	11.0001	4.47495	2.714	9.73748	16.1599	5.177	0	17.7855	10.9977	8.7892	19.2896	11.2836	8.15545	4.97287	8.74416	18.5649	11.4193	23.1641
C21orf91-OT1_chr21_19164826	16.7682	6.24145	11.5287	4.43859	20.7748	10.7034	10.7326	13.7795	13.6349	20.6096	5.51694	9.19845	18.8004	7.15301	26.3521	13.009	4.84769	6.80964	18.4976	15.2359	12.9328	20.526	17.0553	20.3596	17.3976	6.2701	16.5499	16.5423	13.0126	47.6186	37.5768	25.667	2.23748	8.142	12.1718	8.07994	12.9425	19.8842	15.2447	13.7471	11.7189	8.26697	22.5671	13.5924	9.94575	13.1162	7.95638	11.4193	17.3731
KRTAP26-1_chr21_31692607	16.7682	22.4692	9.22292	8.87717	14.8392	8.56274	13.4157	20.6693	27.2698	30.9144	27.5847	9.19845	28.2006	23.8434	31.6226	23.4163	16.9669	29.5084	18.4976	27.4246	7.75968	15.9647	17.0553	14.5426	14.498	40.7557	22.0665	9.45273	20.8202	22.5562	11.5621	18.3336	11.1874	13.57	19.475	10.7733	10.354	28.406	25.4078	16.4966	29.2973	19.2896	25.388	19.0294	14.9186	2.18604	18.5649	20.5548	17.3731
KRTAP19-4_chr21_31869428	25.1523	21.2209	16.1401	22.1929	20.7748	23.5475	13.4157	13.7795	13.6349	18.0334	8.27541	6.89884	12.5336	14.306	15.8113	5.20362	16.9669	11.3494	15.4147	6.09437	15.5194	2.28067	14.2128	8.72555	20.2972	34.4856	33.0998	16.5423	18.2177	12.5312	14.4526	7.33342	4.47495	8.142	26.7781	13.4666	15.531	8.52181	33.0301	21.9954	11.7189	30.3122	36.6716	13.5924	9.94575	28.4185	45.0861	18.2709	23.1641
HSFY1P1_chr22_17308363	6.70727	11.2346	9.22292	15.535	17.807	2.14069	10.7326	27.5591	16.3619	15.4572	19.3093	13.7977	3.1334	23.8434	5.27043	13.009	7.27153	11.3494	9.24881	9.14155	10.3462	9.12267	22.7405	26.1766	34.7951	12.5402	11.0333	33.0846	5.20505	17.5437	23.1242	11.0001	13.4249	21.712	4.86874	8.07994	2.5885	11.3624	17.7855	16.4966	5.85947	22.0452	11.2836	24.4664	12.4322	30.6046	13.2606	6.8516	20.2686
CECR1_chr22_17702744	15.0914	24.9658	4.61146	24.4122	29.6783	14.9848	45.6133	13.7795	13.6349	23.1858	16.5508	11.4981	6.2668	28.612	15.8113	23.4163	21.8146	22.6988	21.5806	21.3303	15.5194	20.526	19.8979	11.6341	17.3976	34.4856	16.5499	9.45273	10.4101	7.51872	23.1242	11.0001	15.6623	35.282	14.6062	26.9331	15.531	19.8842	33.0301	24.7449	17.5784	19.2896	28.2089	21.7479	24.8644	8.74416	21.217	11.4193	20.2686
SUSD2_chr22_24577443	36.89	8.73803	20.7516	33.2894	11.8713	12.8441	26.8314	27.5591	19.0889	36.0669	19.3093	34.4942	56.4012	19.0747	23.7169	13.009	12.1192	13.6193	52.4099	27.4246	36.2118	34.21	31.2681	34.9022	20.2972	18.8103	13.7916	44.9005	20.8202	20.0499	20.2337	36.6671	38.0371	21.712	38.9499	16.1599	25.885	25.5654	22.867	38.492	20.5081	13.7783	25.388	16.3109	9.94575	26.2325	31.8255	29.6903	14.4776
CYP2D6_chr22_42526883	43.5972	41.1936	29.9745	37.728	44.5175	53.5171	16.0988	20.6693	27.2698	20.6096	30.3432	16.0973	31.334	28.612	26.3521	28.6199	19.3907	20.4289	24.6635	18.2831	56.9043	57.0167	19.8979	17.4511	2.89959	12.5402	52.408	44.9005	57.2556	20.0499	23.1242	29.3337	29.0872	21.712	29.2124	10.7733	36.239	45.4496	22.867	13.7471	76.1731	27.5566	22.5671	62.5251	14.9186	24.0464	13.2606	31.9741	8.68654
ACOX2_chr3_58522929	23.4754	18.7243	11.5287	8.87717	29.6783	10.7034	34.8808	16.0761	24.5428	41.2193	16.5508	29.895	28.2006	16.6904	23.7169	36.4253	21.8146	6.80964	18.4976	30.4718	38.7984	15.9647	19.8979	14.5426	11.5984	15.6753	33.0998	11.8159	15.6152	42.6061	28.9052	25.667	11.1874	16.284	17.0406	13.4666	18.1195	31.2466	50.8156	32.9931	29.2973	22.0452	16.9253	35.3403	34.8101	15.3023	37.1298	20.5548	26.0596
ABI3BP_chr3_100712334	10.0609	13.7312	16.1401	6.65788	14.8392	14.9848	16.0988	18.3727	46.3587	7.72861	8.27541	18.3969	31.334	9.53734	13.1761	15.6109	43.6292	9.07952	21.5806	39.6134	10.3462	6.842	22.7405	14.5426	0	28.2155	27.5832	16.5423	10.4101	17.5437	26.0147	22.0003	4.47495	29.854	21.9093	10.7733	10.354	8.52181	17.7855	10.9977	20.5081	13.7783	31.0298	13.5924	29.8372	24.0464	42.434	22.8387	14.4776
TFDP2_chr3_141868386	15.0914	16.2278	18.4458	4.43859	14.8392	23.5475	13.4157	11.483	24.5428	12.881	11.0339	11.4981	31.334	9.53734	7.90564	15.6109	16.9669	11.3494	21.5806	12.1887	7.75968	15.9647	2.84256	20.3596	23.1967	25.0804	16.5499	9.45273	26.0253	10.025	8.67157	40.3338	26.8497	46.138	24.3437	8.07994	10.354	11.3624	7.62234	16.4966	8.7892	11.0226	16.9253	13.5924	14.9186	15.3023	10.6085	11.4193	34.7462
CRTAP_chr3_33155449	16.7682	3.74487	20.7516	6.65788	11.8713	8.56274	18.782	13.7795	10.9079	5.15241	2.75847	6.89884	12.5336	11.9217	13.1761	7.80543	21.8146	4.53976	15.4147	15.2359	5.17312	25.0873	14.2128	8.72555	11.5984	3.13505	19.3082	18.9055	15.6152	12.5312	5.78105	18.3336	8.94991	2.714	4.86874	10.7733	7.7655	5.6812	7.62234	19.246	17.5784	5.51131	16.9253	5.43697	7.45931	13.1162	2.65213	6.8516	5.79103
MITF_chr3_69985750	13.4145	13.7312	13.8344	6.65788	23.7427	23.5475	13.4157	13.7795	24.5428	12.881	30.3432	4.59922	15.667	7.15301	5.27043	20.8145	0	15.8892	18.4976	9.14155	12.9328	0	14.2128	20.3596	17.3976	3.13505	8.27495	11.8159	18.2177	15.0374	28.9052	22.0003	4.47495	2.714	9.73748	21.5465	23.2965	34.0872	20.3262	8.24828	11.7189	11.0226	16.9253	21.7479	7.45931	19.6744	39.7819	4.56773	28.9551
HHLA2_chr3_108021331	21.7986	19.9726	2.30573	6.65788	11.8713	25.6882	16.0988	13.7795	21.8158	15.4572	33.1016	4.59922	0	11.9217	23.7169	23.4163	7.27153	20.4289	9.24881	12.1887	12.9328	9.12267	14.2128	20.3596	17.3976	18.8103	22.0665	14.1791	10.4101	27.5686	0	22.0003	2.23748	21.712	2.43437	8.07994	54.3585	25.5654	35.5709	30.2437	5.85947	24.8009	5.64178	10.8739	27.3508	13.1162	26.5213	18.2709	23.1641
GUCA1C_chr3_108672677	10.0609	4.99316	20.7516	11.0965	14.8392	12.8441	16.0988	11.483	13.6349	10.3048	19.3093	9.19845	25.0672	7.15301	18.4465	20.8145	19.3907	18.159	18.4976	18.2831	23.279	4.56134	17.0553	14.5426	34.7951	6.2701	16.5499	14.1791	18.2177	20.0499	28.9052	22.0003	2.23748	8.142	19.475	32.3198	25.885	31.2466	35.5709	24.7449	29.2973	27.5566	11.2836	24.4664	12.4322	10.9302	13.2606	13.7032	23.1641
IGSF11-AS1_chr3_118661922	15.0914	11.2346	9.22292	13.3158	20.7748	8.56274	18.782	16.0761	8.18094	23.1858	16.5508	11.4981	25.0672	23.8434	13.1761	23.4163	21.8146	9.07952	9.24881	30.4718	12.9328	15.9647	31.2681	40.7192	14.498	18.8103	2.75832	14.1791	7.80758	30.0749	26.0147	18.3336	17.8998	29.854	24.3437	35.0131	12.9425	31.2466	33.0301	24.7449	11.7189	22.0452	16.9253	24.4664	14.9186	21.8604	26.5213	27.4064	37.6417
SLC41A3_chr3_125803134	3.35363	4.99316	9.22292	11.0965	5.93567	21.4069	21.4651	11.483	10.9079	7.72861	5.51694	9.19845	18.8004	9.53734	5.27043	2.60181	19.3907	9.07952	18.4976	15.2359	38.7984	2.28067	14.2128	31.9937	11.5984	25.0804	19.3082	7.08955	10.4101	22.5562	11.5621	25.667	29.0872	2.714	0	5.38663	15.531	17.0436	5.08156	13.7471	5.85947	11.0226	25.388	16.3109	14.9186	13.1162	13.2606	11.4193	5.79103
NCK1_chr3_136649316	16.7682	6.24145	13.8344	2.21929	2.96783	17.1255	5.36628	16.0761	8.18094	5.15241	27.5847	25.2957	25.0672	0	7.90564	10.4072	4.84769	11.3494	3.08294	6.09437	5.17312	9.12267	11.3702	8.72555	11.5984	21.9454	22.0665	23.6318	10.4101	12.5312	17.3431	11.0001	0	0	12.1718	2.69331	7.7655	5.6812	17.7855	16.4966	17.5784	19.2896	14.1045	13.5924	12.4322	2.18604	5.30425	6.8516	14.4776
P2RY12_chr3_151102600	8.38408	3.74487	2.30573	19.9736	8.9035	12.8441	10.7326	18.3727	29.9968	7.72861	11.0339	11.4981	18.8004	7.15301	21.0817	15.6109	4.84769	11.3494	15.4147	6.09437	12.9328	11.4033	5.68511	8.72555	2.89959	6.2701	8.27495	14.1791	7.80758	15.0374	23.1242	7.33342	8.94991	8.142	12.1718	21.5465	18.1195	8.52181	22.867	8.24828	8.7892	11.0226	16.9253	16.3109	7.45931	6.55812	13.2606	13.7032	8.68654
MIR548H2_chr3_151347319	11.7377	22.4692	29.9745	4.43859	23.7427	21.4069	16.0988	9.18636	13.6349	41.2193	19.3093	11.4981	12.5336	14.306	18.4465	20.8145	26.6623	13.6193	30.8294	18.2831	25.8656	13.684	8.52767	17.4511	11.5984	18.8103	19.3082	11.8159	26.0253	20.0499	26.0147	33.0004	26.8497	2.714	29.2124	21.5465	36.239	28.406	30.4894	13.7471	17.5784	38.5792	22.5671	27.1848	9.94575	10.9302	21.217	11.4193	26.0596
SI_chr3_164796283	3.35363	3.74487	20.7516	0	5.93567	8.56274	21.4651	11.483	13.6349	15.4572	11.0339	16.0973	15.667	7.15301	26.3521	0	0	4.53976	12.3317	12.1887	25.8656	11.4033	2.84256	2.90852	17.3976	15.6753	8.27495	18.9055	13.0126	12.5312	26.0147	14.6668	0	2.714	0	10.7733	7.7655	11.3624	10.1631	8.24828	11.7189	5.51131	14.1045	8.15545	2.48644	0	13.2606	13.7032	14.4776
SLC7A14_chr3_170303863	28.5059	18.7243	18.4458	19.9736	2.96783	19.2662	8.04941	27.5591	43.6317	15.4572	33.1016	16.0973	56.4012	23.8434	28.9873	20.8145	14.5431	47.6675	9.24881	12.1887	15.5194	22.8067	2.84256	23.2681	14.498	25.0804	33.0998	18.9055	5.20505	12.5312	5.78105	18.3336	11.1874	8.142	4.86874	24.2398	10.354	22.7248	22.867	5.49886	20.5081	16.5339	16.9253	29.9033	14.9186	17.4883	10.6085	27.4064	20.2686
KCNMB2_chr3_178276487	16.7682	14.9795	25.363	6.65788	35.614	19.2662	16.0988	29.8557	19.0889	5.15241	27.5847	25.2957	25.0672	7.15301	10.5409	13.009	19.3907	11.3494	6.16587	24.3775	12.9328	15.9647	11.3702	11.6341	11.5984	37.6206	16.5499	21.2687	33.8328	30.0749	11.5621	7.33342	6.71243	13.57	17.0406	2.69331	38.8275	17.0436	17.7855	19.246	20.5081	24.8009	25.388	27.1848	14.9186	4.37208	10.6085	20.5548	11.5821
AHSG_chr3_186330849	13.4145	18.7243	16.1401	4.43859	23.7427	12.8441	13.4157	34.4489	29.9968	10.3048	19.3093	32.1946	31.334	28.612	21.0817	20.8145	26.6623	20.4289	27.7464	18.2831	41.3849	9.12267	19.8979	26.1766	8.69878	21.9454	8.27495	23.6318	28.6278	25.0624	37.5768	11.0001	20.1373	40.71	38.9499	18.8532	18.1195	14.203	12.7039	19.246	17.5784	30.3122	22.5671	32.6218	24.8644	24.0464	7.95638	22.8387	23.1641
BCL6_chr3_187454285	23.4754	18.7243	25.363	22.1929	26.7105	10.7034	8.04941	20.6693	16.3619	5.15241	8.27541	20.6965	6.2668	9.53734	13.1761	23.4163	12.1192	13.6193	30.8294	24.3775	20.6925	18.2453	8.52767	5.81703	20.2972	9.40516	30.3415	14.1791	36.4354	10.025	14.4526	22.0003	15.6623	5.428	12.1718	2.69331	15.531	8.52181	10.1631	19.246	17.5784	16.5339	19.7462	21.7479	17.4051	4.37208	18.5649	20.5548	34.7462
KIAA0226_chr3_197463797	11.7377	24.9658	13.8344	4.43859	11.8713	17.1255	26.8314	4.59318	8.18094	15.4572	5.51694	25.2957	0	16.6904	15.8113	15.6109	12.1192	13.6193	21.5806	15.2359	15.5194	15.9647	8.52767	29.0852	5.79919	21.9454	8.27495	2.36318	10.4101	12.5312	14.4526	0	8.94991	13.57	7.30311	16.1599	2.5885	8.52181	5.08156	21.9954	8.7892	8.26697	5.64178	2.71848	12.4322	6.55812	0	18.2709	5.79103
POLN_chr4_2243891	13.4145	3.74487	9.22292	2.21929	14.8392	6.42206	18.782	13.7795	13.6349	2.5762	5.51694	6.89884	3.1334	14.306	10.5409	10.4072	4.84769	18.159	3.08294	3.04718	7.75968	18.2453	22.7405	0	5.79919	0	5.51663	9.45273	26.0253	5.01248	8.67157	7.33342	4.47495	0	4.86874	21.5465	7.7655	8.52181	10.1631	16.4966	14.6487	2.75566	11.2836	2.71848	7.45931	6.55812	5.30425	0	11.5821
ALB_chr4_74269971	18.445	12.4829	9.22292	8.87717	11.8713	10.7034	26.8314	11.483	21.8158	23.1858	22.0677	25.2957	25.0672	2.38434	23.7169	15.6109	12.1192	9.07952	6.16587	3.04718	23.279	6.842	5.68511	5.81703	5.79919	9.40516	11.0333	11.8159	23.4227	50.1248	17.3431	11.0001	11.1874	0	4.86874	26.9331	20.708	5.6812	20.3262	24.7449	23.4379	11.0226	14.1045	21.7479	17.4051	2.18604	21.217	20.5548	20.2686
BANK1_chr4_102734982	15.0914	3.74487	4.61146	8.87717	5.93567	12.8441	13.4157	20.6693	13.6349	12.881	24.8262	9.19845	6.2668	4.76867	10.5409	26.0181	14.5431	6.80964	6.16587	12.1887	18.1059	9.12267	14.2128	8.72555	11.5984	18.8103	8.27495	11.8159	23.4227	17.5437	11.5621	29.3337	0	16.284	21.9093	16.1599	7.7655	25.5654	17.7855	19.246	14.6487	24.8009	16.9253	29.9033	7.45931	15.3023	21.217	2.28387	14.4776
LOC102723704_chr4_103698193	10.0609	12.4829	20.7516	6.65788	17.807	8.56274	10.7326	11.483	16.3619	25.762	22.0677	13.7977	15.667	0	10.5409	20.8145	12.1192	9.07952	6.16587	18.2831	5.17312	2.28067	22.7405	11.6341	17.3976	9.40516	2.75832	16.5423	5.20505	7.51872	20.2337	33.0004	8.94991	16.284	4.86874	13.4666	20.708	19.8842	20.3262	13.7471	20.5081	19.2896	19.7462	16.3109	19.8915	10.9302	18.5649	20.5548	26.0596
LRIT3_chr4_110769339	11.7377	18.7243	18.4458	28.8508	8.9035	6.42206	8.04941	18.3727	8.18094	15.4572	27.5847	4.59922	12.5336	9.53734	13.1761	28.6199	29.0861	11.3494	9.24881	24.3775	20.6925	20.526	14.2128	2.90852	26.0963	37.6206	22.0665	9.45273	18.2177	30.0749	8.67157	22.0003	11.1874	2.714	17.0406	18.8532	10.354	22.7248	25.4078	30.2437	26.3676	30.3122	11.2836	19.0294	27.3508	4.37208	15.9128	15.9871	20.2686
LINC01093_chr4_185820615	21.7986	31.2072	25.363	31.0701	20.7748	14.9848	21.4651	11.483	8.18094	38.6431	24.8262	45.9922	15.667	11.9217	18.4465	15.6109	16.9669	24.9687	30.8294	18.2831	12.9328	11.4033	17.0553	11.6341	14.498	12.5402	27.5832	28.3582	31.2303	7.51872	14.4526	14.6668	33.5622	56.994	29.2124	24.2398	18.1195	19.8842	22.867	13.7471	20.5081	13.7783	25.388	43.4958	7.45931	24.0464	18.5649	27.4064	11.5821
PCDHA1_chr5_140165720	15.0914	7.48974	16.1401	17.7543	14.8392	23.5475	21.4651	9.18636	10.9079	23.1858	16.5508	11.4981	28.2006	14.306	18.4465	18.2127	29.0861	2.26988	3.08294	9.14155	10.3462	15.9647	14.2128	20.3596	14.498	28.2155	16.5499	23.6318	28.6278	12.5312	40.4673	14.6668	4.47495	5.428	7.30311	10.7733	20.708	19.8842	12.7039	21.9954	26.3676	19.2896	19.7462	29.9033	9.94575	8.74416	34.4776	9.13547	28.9551
MIR4457_chr5_1309492	23.4754	13.7312	34.586	11.0965	14.8392	17.1255	5.36628	18.3727	13.6349	12.881	24.8262	11.4981	25.0672	26.2277	10.5409	20.8145	24.2384	20.4289	12.3317	9.14155	20.6925	29.6487	22.7405	14.5426	14.498	15.6753	22.0665	14.1791	10.4101	15.0374	23.1242	3.66671	4.47495	21.712	9.73748	13.4666	28.4735	17.0436	15.2447	13.7471	17.5784	16.5339	11.2836	19.0294	37.2965	8.74416	29.1734	15.9871	14.4776
PRLR_chr5_35230691	15.0914	12.4829	32.2802	11.0965	26.7105	17.1255	10.7326	4.59318	24.5428	18.0334	11.0339	11.4981	9.4002	23.8434	21.0817	18.2127	31.51	18.159	27.7464	12.1887	2.58656	25.0873	19.8979	11.6341	14.498	15.6753	8.27495	21.2687	13.0126	0	2.89052	3.66671	4.47495	18.998	9.73748	10.7733	12.9425	14.203	20.3262	13.7471	23.4379	27.5566	25.388	8.15545	19.8915	24.0464	15.9128	15.9871	2.89551
LOC644285_chr5_86619445	25.1523	12.4829	11.5287	4.43859	17.807	21.4069	8.04941	20.6693	13.6349	10.3048	22.0677	16.0973	9.4002	9.53734	13.1761	28.6199	9.69537	24.9687	9.24881	21.3303	25.8656	6.842	17.0553	11.6341	26.0963	12.5402	35.8581	14.1791	18.2177	55.1373	14.4526	22.0003	2.23748	16.284	9.73748	5.38663	20.708	17.0436	7.62234	21.9954	26.3676	11.0226	16.9253	27.1848	19.8915	15.3023	15.9128	20.5548	14.4776
MCTP1_chr5_94417570	15.0914	9.98632	20.7516	8.87717	14.8392	8.56274	8.04941	25.2625	27.2698	10.3048	19.3093	9.19845	12.5336	9.53734	5.27043	15.6109	16.9669	13.6193	12.3317	6.09437	28.4522	6.842	0	17.4511	5.79919	3.13505	0	4.72637	13.0126	20.0499	20.2337	11.0001	11.1874	13.57	12.1718	16.1599	12.9425	2.8406	17.7855	2.74943	11.7189	13.7783	0	10.8739	12.4322	19.6744	18.5649	27.4064	11.5821
PAM_chr5_102201526	11.7377	6.24145	18.4458	8.87717	11.8713	12.8441	13.4157	18.3727	27.2698	7.72861	0	16.0973	3.1334	14.306	13.1761	5.20362	2.42384	24.9687	15.4147	9.14155	10.3462	13.684	8.52767	5.81703	5.79919	12.5402	11.0333	9.45273	20.8202	32.5811	14.4526	11.0001	11.1874	24.426	4.86874	10.7733	2.5885	14.203	22.867	19.246	8.7892	13.7783	16.9253	8.15545	7.45931	10.9302	13.2606	11.4193	28.9551
TMEM232_chr5_110062450	13.4145	12.4829	11.5287	24.4122	8.9035	14.9848	8.04941	4.59318	16.3619	5.15241	13.7923	13.7977	21.9338	7.15301	5.27043	18.2127	4.84769	18.159	18.4976	33.519	7.75968	13.684	11.3702	14.5426	31.8955	15.6753	2.75832	18.9055	10.4101	15.0374	11.5621	18.3336	17.8998	0	14.6062	13.4666	12.9425	8.52181	22.867	16.4966	14.6487	13.7783	11.2836	19.0294	7.45931	17.4883	15.9128	9.13547	28.9551
MCC_chr5_112630612	26.8291	11.2346	16.1401	6.65788	14.8392	6.42206	8.04941	6.88977	10.9079	18.0334	16.5508	18.3969	6.2668	26.2277	18.4465	15.6109	12.1192	29.5084	21.5806	15.2359	23.279	20.526	28.4256	14.5426	8.69878	28.2155	30.3415	14.1791	44.243	10.025	11.5621	18.3336	6.71243	2.714	21.9093	21.5465	25.885	25.5654	7.62234	21.9954	17.5784	16.5339	19.7462	19.0294	27.3508	30.6046	15.9128	2.28387	17.3731
PRR16_chr5_119867158	18.445	12.4829	16.1401	4.43859	8.9035	19.2662	8.04941	22.9659	43.6317	18.0334	16.5508	22.9961	25.0672	4.76867	18.4465	18.2127	7.27153	9.07952	24.6635	21.3303	20.6925	9.12267	17.0553	11.6341	8.69878	6.2701	2.75832	16.5423	15.6152	25.0624	20.2337	29.3337	4.47495	2.714	4.86874	5.38663	10.354	17.0436	22.867	13.7471	11.7189	2.75566	8.46267	32.6218	19.8915	2.18604	10.6085	11.4193	23.1641
LARS_chr5_145562294	6.70727	7.48974	25.363	11.0965	8.9035	14.9848	10.7326	11.483	19.0889	12.881	30.3432	34.4942	9.4002	11.9217	5.27043	20.8145	14.5431	11.3494	15.4147	6.09437	5.17312	22.8067	19.8979	11.6341	17.3976	0	5.51663	9.45273	2.60253	0	11.5621	25.667	13.4249	13.57	12.1718	8.07994	7.7655	22.7248	10.1631	13.7471	17.5784	8.26697	16.9253	10.8739	12.4322	10.9302	0	4.56773	20.2686
ZNF300_chr5_150284545	16.7682	11.2346	23.0573	17.7543	29.6783	14.9848	21.4651	11.483	16.3619	12.881	27.5847	11.4981	21.9338	19.0747	13.1761	20.8145	4.84769	6.80964	24.6635	18.2831	31.0387	9.12267	8.52767	5.81703	2.89959	18.8103	11.0333	2.36318	20.8202	5.01248	11.5621	11.0001	6.71243	5.428	7.30311	13.4666	18.1195	17.0436	12.7039	10.9977	14.6487	27.5566	31.0298	29.9033	17.4051	6.55812	21.217	20.5548	37.6417
ADRA1B_chr5_159343739	28.5059	14.9795	11.5287	8.87717	17.807	17.1255	16.0988	32.1523	19.0889	7.72861	22.0677	16.0973	21.9338	23.8434	2.63521	7.80543	14.5431	31.7783	15.4147	3.04718	10.3462	13.684	8.52767	31.9937	43.4939	25.0804	19.3082	33.0846	7.80758	22.5562	11.5621	11.0001	22.3748	32.568	36.5155	21.5465	10.354	22.7248	27.9486	8.24828	20.5081	30.3122	16.9253	8.15545	27.3508	15.3023	26.5213	45.6773	17.3731
FAF2_chr5_175875355	23.4754	38.697	23.0573	24.4122	11.8713	25.6882	13.4157	13.7795	19.0889	12.881	5.51694	13.7977	15.667	14.306	15.8113	18.2127	24.2384	18.159	15.4147	9.14155	12.9328	9.12267	19.8979	31.9937	20.2972	43.8907	11.0333	42.5373	15.6152	25.0624	17.3431	29.3337	8.94991	16.284	26.7781	16.1599	23.2965	17.0436	20.3262	30.2437	8.7892	33.0679	28.2089	29.9033	24.8644	19.6744	18.5649	34.258	28.9551
ATG5_chr6_106773695	6.70727	9.98632	20.7516	15.535	0	8.56274	13.4157	13.7795	0	7.72861	16.5508	13.7977	15.667	4.76867	10.5409	13.009	14.5431	13.6193	27.7464	6.09437	7.75968	2.28067	17.0553	17.4511	2.89959	15.6753	16.5499	11.8159	13.0126	7.51872	11.5621	7.33342	11.1874	13.57	2.43437	10.7733	12.9425	14.203	10.1631	8.24828	2.92973	5.51131	8.46267	2.71848	14.9186	4.37208	23.8691	0	14.4776
LINC01010_chr6_134758853	15.0914	9.98632	11.5287	24.4122	2.96783	21.4069	34.8808	4.59318	13.6349	28.3382	11.0339	18.3969	21.9338	7.15301	18.4465	7.80543	7.27153	13.6193	18.4976	36.5662	18.1059	13.684	14.2128	37.8107	28.9959	6.2701	11.0333	11.8159	39.0379	20.0499	20.2337	3.66671	4.47495	10.856	7.30311	18.8532	18.1195	8.52181	35.5709	16.4966	26.3676	33.0679	11.2836	13.5924	14.9186	15.3023	15.9128	41.1096	23.1641
CDYL_chr6_4706392	11.7377	19.9726	23.0573	13.3158	17.807	14.9848	13.4157	13.7795	8.18094	20.6096	19.3093	27.5953	12.5336	23.8434	13.1761	13.009	14.5431	11.3494	21.5806	15.2359	10.3462	15.9647	19.8979	11.6341	11.5984	15.6753	13.7916	11.8159	13.0126	17.5437	20.2337	18.3336	26.8497	29.854	14.6062	10.7733	28.4735	19.8842	17.7855	38.492	20.5081	27.5566	22.5671	10.8739	32.3237	19.6744	15.9128	15.9871	26.0596
UBD_chr6_29527702	20.1218	12.4829	36.8917	31.0701	8.9035	42.8137	29.5145	22.9659	24.5428	20.6096	22.0677	22.9961	15.667	16.6904	18.4465	33.8235	21.8146	20.4289	12.3317	24.3775	23.279	9.12267	14.2128	5.81703	8.69878	28.2155	13.7916	28.3582	10.4101	22.5562	23.1242	25.667	8.94991	29.854	12.1718	16.1599	23.2965	45.4496	12.7039	10.9977	29.2973	33.0679	19.7462	24.4664	44.7559	6.55812	21.217	20.5548	28.9551
DDR1_chr6_30856464	31.8595	19.9726	29.9745	26.6315	35.614	17.1255	29.5145	32.1523	10.9079	25.762	13.7923	18.3969	28.2006	9.53734	28.9873	20.8145	9.69537	18.159	30.8294	21.3303	38.7984	9.12267	34.1107	17.4511	5.79919	3.13505	11.0333	18.9055	20.8202	7.51872	57.8105	14.6668	20.1373	24.426	2.43437	13.4666	12.9425	19.8842	15.2447	8.24828	20.5081	16.5339	25.388	24.4664	19.8915	19.6744	34.4776	34.258	26.0596
HLA-DRB1_chr6_32557613	23.4754	17.4761	18.4458	24.4122	35.614	29.9696	21.4651	41.3386	10.9079	20.6096	35.8601	34.4942	37.6008	19.0747	36.893	23.4163	26.6623	29.5084	12.3317	36.5662	23.279	13.684	34.1107	8.72555	26.0963	28.2155	22.0665	28.3582	18.2177	35.0874	34.6863	25.667	22.3748	27.14	12.1718	45.7863	18.1195	51.1308	25.4078	27.4943	23.4379	27.5566	28.2089	29.9033	44.7559	26.2325	26.5213	36.5419	5.79103
HLA-DQA2_chr6_32709162	21.7986	22.4692	16.1401	6.65788	20.7748	27.8289	8.04941	36.7455	29.9968	20.6096	19.3093	22.9961	15.667	9.53734	36.893	23.4163	16.9669	15.8892	30.8294	21.3303	20.6925	6.842	14.2128	20.3596	26.0963	15.6753	41.3747	47.2637	15.6152	10.025	31.7958	36.6671	15.6623	2.714	17.0406	8.07994	15.531	17.0436	22.867	27.4943	20.5081	16.5339	25.388	29.9033	24.8644	21.8604	23.8691	27.4064	11.5821
C6orf222_chr6_36304662	10.0609	28.7107	20.7516	13.3158	14.8392	40.673	18.782	32.1523	24.5428	28.3382	41.377	16.0973	12.5336	19.0747	31.6226	20.8145	16.9669	22.6988	9.24881	12.1887	5.17312	4.56134	36.9532	20.3596	28.9959	53.2959	46.8914	51.99	13.0126	45.1123	37.5768	14.6668	8.94991	29.854	9.73748	24.2398	28.4735	34.0872	25.4078	21.9954	26.3676	22.0452	19.7462	10.8739	34.8101	30.6046	29.1734	15.9871	2.89551
LOC285762_chr6_119812467	10.0609	17.4761	20.7516	13.3158	14.8392	12.8441	10.7326	20.6693	24.5428	7.72861	8.27541	22.9961	3.1334	7.15301	15.8113	36.4253	21.8146	13.6193	27.7464	15.2359	25.8656	11.4033	11.3702	11.6341	8.69878	3.13505	16.5499	14.1791	20.8202	17.5437	11.5621	7.33342	15.6623	2.714	14.6062	8.07994	25.885	31.2466	22.867	13.7471	32.2271	19.2896	25.388	21.7479	27.3508	19.6744	15.9128	15.9871	14.4776
SYNE1-AS1_chr6_152701664	10.0609	11.2346	27.6688	8.87717	14.8392	21.4069	50.9796	16.0761	16.3619	12.881	19.3093	9.19845	15.667	28.612	31.6226	36.4253	19.3907	24.9687	15.4147	21.3303	15.5194	6.842	14.2128	26.1766	14.498	21.9454	19.3082	9.45273	20.8202	15.0374	14.4526	25.667	17.8998	18.998	19.475	24.2398	0	14.203	20.3262	13.7471	29.2973	16.5339	25.388	21.7479	14.9186	28.4185	39.7819	9.13547	17.3731
ACTL6B_chr7_100254084	18.445	16.2278	20.7516	13.3158	14.8392	14.9848	10.7326	11.483	27.2698	18.0334	8.27541	6.89884	9.4002	19.0747	15.8113	15.6109	16.9669	18.159	27.7464	6.09437	23.279	22.8067	17.0553	17.4511	17.3976	28.2155	22.0665	14.1791	20.8202	17.5437	8.67157	7.33342	8.94991	21.712	4.86874	8.07994	15.531	8.52181	10.1631	19.246	23.4379	11.0226	14.1045	16.3109	7.45931	4.37208	18.5649	11.4193	11.5821
GPER1_chr7_1126442	20.1218	23.7175	34.586	11.0965	20.7748	27.8289	2.68314	18.3727	24.5428	18.0334	33.1016	6.89884	25.0672	16.6904	13.1761	31.2217	16.9669	22.6988	0	24.3775	5.17312	11.4033	14.2128	5.81703	8.69878	3.13505	19.3082	30.7214	15.6152	17.5437	14.4526	36.6671	4.47495	10.856	29.2124	8.07994	12.9425	11.3624	15.2447	19.246	20.5081	16.5339	14.1045	8.15545	12.4322	24.0464	5.30425	11.4193	14.4776
NT5C3A_chr7_33080777	10.0609	6.24145	20.7516	19.9736	14.8392	12.8441	13.4157	20.6693	27.2698	20.6096	8.27541	11.4981	21.9338	14.306	10.5409	13.009	7.27153	4.53976	15.4147	12.1887	18.1059	6.842	22.7405	11.6341	20.2972	28.2155	13.7916	33.0846	5.20505	7.51872	11.5621	14.6668	4.47495	8.142	2.43437	10.7733	10.354	5.6812	15.2447	21.9954	17.5784	8.26697	11.2836	0	17.4051	4.37208	7.95638	6.8516	11.5821
SUN3_chr7_48068716	13.4145	13.7312	34.586	13.3158	14.8392	23.5475	8.04941	20.6693	16.3619	15.4572	24.8262	16.0973	18.8004	4.76867	7.90564	13.009	14.5431	18.159	30.8294	24.3775	2.58656	11.4033	14.2128	20.3596	17.3976	15.6753	5.51663	11.8159	18.2177	27.5686	20.2337	25.667	8.94991	27.14	14.6062	0	7.7655	17.0436	17.7855	10.9977	35.1568	22.0452	36.6716	19.0294	19.8915	10.9302	15.9128	18.2709	11.5821
HPVC1_chr7_54270114	6.70727	6.24145	18.4458	4.43859	11.8713	25.6882	26.8314	25.2625	5.45396	10.3048	2.75847	32.1946	6.2668	14.306	7.90564	10.4072	9.69537	4.53976	0	18.2831	2.58656	2.28067	11.3702	2.90852	14.498	3.13505	2.75832	7.08955	10.4101	7.51872	8.67157	14.6668	2.23748	8.142	2.43437	10.7733	25.885	34.0872	17.7855	8.24828	23.4379	11.0226	11.2836	10.8739	29.8372	13.1162	7.95638	6.8516	11.5821
AUTS2_chr7_69063904	10.0609	1.24829	16.1401	0	8.9035	4.28137	10.7326	4.59318	5.45396	15.4572	11.0339	6.89884	3.1334	4.76867	5.27043	10.4072	4.84769	9.07952	6.16587	6.09437	12.9328	0	11.3702	11.6341	2.89959	6.2701	5.51663	4.72637	18.2177	0	11.5621	3.66671	13.4249	13.57	17.0406	26.9331	7.7655	19.8842	2.54078	5.49886	2.92973	5.51131	16.9253	10.8739	4.97287	4.37208	2.65213	13.7032	11.5821
MIR653_chr7_93112167	10.0609	7.48974	9.22292	2.21929	14.8392	6.42206	13.4157	9.18636	21.8158	12.881	5.51694	9.19845	15.667	11.9217	26.3521	10.4072	4.84769	11.3494	15.4147	24.3775	18.1059	11.4033	19.8979	26.1766	28.9959	15.6753	22.0665	21.2687	20.8202	15.0374	28.9052	14.6668	6.71243	8.142	9.73748	13.4666	20.708	5.6812	12.7039	27.4943	8.7892	16.5339	14.1045	8.15545	2.48644	4.37208	13.2606	13.7032	8.68654
LINC01007_chr7_101212286	11.7377	13.7312	13.8344	13.3158	11.8713	14.9848	18.782	6.88977	10.9079	15.4572	13.7923	32.1946	18.8004	7.15301	13.1761	13.009	4.84769	11.3494	9.24881	12.1887	18.1059	11.4033	19.8979	0	2.89959	18.8103	8.27495	11.8159	5.20505	22.5562	20.2337	14.6668	13.4249	2.714	19.475	18.8532	15.531	17.0436	27.9486	8.24828	20.5081	13.7783	8.46267	27.1848	9.94575	21.8604	15.9128	0	17.3731
CTTNBP2_chr7_117513561	8.38408	21.2209	16.1401	15.535	23.7427	14.9848	10.7326	52.8216	13.6349	23.1858	13.7923	2.29961	21.9338	14.306	13.1761	18.2127	0	36.3181	9.24881	18.2831	12.9328	11.4033	28.4256	26.1766	5.79919	9.40516	24.8248	25.995	15.6152	32.5811	17.3431	3.66671	11.1874	24.426	9.73748	29.6264	20.708	8.52181	25.4078	19.246	23.4379	13.7783	11.2836	21.7479	14.9186	6.55812	2.65213	4.56773	5.79103
IQUB_chr7_123173002	11.7377	9.98632	23.0573	8.87717	11.8713	17.1255	18.782	36.7455	21.8158	0	22.0677	22.9961	21.9338	9.53734	13.1761	15.6109	16.9669	9.07952	9.24881	15.2359	10.3462	13.684	2.84256	2.90852	20.2972	21.9454	22.0665	23.6318	28.6278	15.0374	5.78105	18.3336	13.4249	21.712	31.6468	21.5465	15.531	22.7248	10.1631	10.9977	8.7892	33.0679	14.1045	21.7479	12.4322	4.37208	13.2606	22.8387	17.3731
LINC-PINT_chr7_130598069	16.7682	16.2278	18.4458	15.535	17.807	12.8441	29.5145	9.18636	8.18094	15.4572	5.51694	18.3969	9.4002	4.76867	18.4465	15.6109	19.3907	11.3494	18.4976	18.2831	18.1059	11.4033	17.0553	29.0852	28.9959	6.2701	19.3082	11.8159	7.80758	7.51872	8.67157	40.3338	13.4249	0	14.6062	10.7733	12.9425	14.203	12.7039	21.9954	14.6487	22.0452	16.9253	32.6218	19.8915	4.37208	15.9128	20.5548	5.79103
LOC100506860_chr7_130598222	18.445	12.4829	16.1401	13.3158	17.807	17.1255	29.5145	9.18636	8.18094	20.6096	8.27541	13.7977	6.2668	4.76867	15.8113	15.6109	16.9669	11.3494	18.4976	18.2831	18.1059	11.4033	19.8979	29.0852	28.9959	6.2701	19.3082	9.45273	7.80758	7.51872	11.5621	40.3338	13.4249	0	17.0406	10.7733	12.9425	11.3624	12.7039	16.4966	14.6487	22.0452	16.9253	32.6218	14.9186	4.37208	13.2606	18.2709	5.79103
EPHB6_chr7_142559774	36.89	14.9795	9.22292	17.7543	17.807	19.2662	24.1482	25.2625	24.5428	12.881	11.0339	13.7977	3.1334	21.459	28.9873	39.0271	24.2384	24.9687	33.9123	36.5662	28.4522	6.842	19.8979	11.6341	14.498	15.6753	11.0333	18.9055	26.0253	20.0499	8.67157	25.667	11.1874	16.284	21.9093	37.7064	25.885	19.8842	20.3262	16.4966	29.2973	24.8009	31.0298	13.5924	9.94575	37.1627	39.7819	43.3935	20.2686
MIR875_chr8_100549089	16.7682	16.2278	16.1401	15.535	8.9035	12.8441	24.1482	27.5591	24.5428	10.3048	5.51694	20.6965	28.2006	16.6904	15.8113	18.2127	14.5431	20.4289	15.4147	15.2359	5.17312	9.12267	8.52767	14.5426	5.79919	9.40516	27.5832	2.36318	15.6152	7.51872	34.6863	7.33342	0	18.998	12.1718	0	18.1195	11.3624	10.1631	19.246	8.7892	16.5339	25.388	13.5924	9.94575	8.74416	23.8691	18.2709	11.5821
SYBU_chr8_110657051	3.35363	14.9795	23.0573	15.535	8.9035	8.56274	18.782	4.59318	8.18094	28.3382	13.7923	9.19845	9.4002	2.38434	15.8113	28.6199	26.6623	20.4289	9.24881	24.3775	0	20.526	14.2128	20.3596	8.69878	18.8103	11.0333	11.8159	10.4101	12.5312	20.2337	14.6668	22.3748	27.14	24.3437	29.6264	15.531	19.8842	30.4894	16.4966	14.6487	27.5566	14.1045	8.15545	9.94575	17.4883	10.6085	9.13547	5.79103
KIAA1456_chr8_12803182	10.0609	9.98632	13.8344	11.0965	8.9035	4.28137	21.4651	20.6693	5.45396	20.6096	24.8262	11.4981	15.667	11.9217	26.3521	15.6109	19.3907	18.159	18.4976	6.09437	12.9328	6.842	14.2128	11.6341	20.2972	3.13505	22.0665	7.08955	23.4227	10.025	8.67157	0	0	18.998	9.73748	10.7733	33.6505	17.0436	22.867	19.246	14.6487	24.8009	11.2836	29.9033	7.45931	13.1162	29.1734	20.5548	43.4327
LOC101929528_chr8_59184660	23.4754	27.4624	25.363	13.3158	11.8713	12.8441	42.9302	6.88977	19.0889	23.1858	11.0339	16.0973	0	14.306	13.1761	15.6109	12.1192	22.6988	18.4976	21.3303	15.5194	18.2453	11.3702	14.5426	14.498	40.7557	22.0665	21.2687	13.0126	25.0624	28.9052	25.667	4.47495	5.428	26.7781	16.1599	23.2965	17.0436	17.7855	8.24828	5.85947	22.0452	14.1045	40.7773	24.8644	30.6046	15.9128	15.9871	28.9551
LOC102724612_chr8_64378406	16.7682	6.24145	16.1401	6.65788	11.8713	14.9848	10.7326	27.5591	21.8158	10.3048	16.5508	22.9961	21.9338	9.53734	7.90564	31.2217	12.1192	15.8892	9.24881	24.3775	2.58656	6.842	17.0553	5.81703	11.5984	6.2701	19.3082	18.9055	20.8202	17.5437	23.1242	7.33342	6.71243	8.142	17.0406	8.07994	10.354	31.2466	22.867	19.246	20.5081	30.3122	14.1045	5.43697	7.45931	13.1162	7.95638	13.7032	17.3731
SULF1_chr8_70405027	28.5059	28.7107	16.1401	15.535	0	17.1255	34.8808	34.4489	8.18094	23.1858	5.51694	9.19845	25.0672	16.6904	10.5409	10.4072	31.51	34.0482	15.4147	18.2831	23.279	25.0873	14.2128	14.5426	17.3976	28.2155	24.8248	33.0846	18.2177	20.0499	17.3431	14.6668	13.4249	13.57	17.0406	18.8532	15.531	22.7248	33.0301	21.9954	14.6487	19.2896	14.1045	24.4664	32.3237	17.4883	15.9128	15.9871	31.8506
MIR7641-2_chr8_93179739	18.445	8.73803	23.0573	15.535	20.7748	17.1255	8.04941	36.7455	16.3619	18.0334	24.8262	11.4981	18.8004	14.306	23.7169	20.8145	36.3576	13.6193	3.08294	15.2359	18.1059	27.368	22.7405	11.6341	11.5984	3.13505	8.27495	9.45273	20.8202	17.5437	28.9052	22.0003	8.94991	24.426	7.30311	26.9331	25.885	5.6812	7.62234	16.4966	29.2973	27.5566	25.388	32.6218	14.9186	15.3023	26.5213	13.7032	8.68654
RBM12B-AS1_chr8_94752338	8.38408	12.4829	36.8917	4.43859	11.8713	12.8441	10.7326	9.18636	16.3619	10.3048	16.5508	16.0973	18.8004	14.306	10.5409	10.4072	12.1192	13.6193	12.3317	15.2359	7.75968	6.842	14.2128	2.90852	5.79919	18.8103	5.51663	4.72637	7.80758	17.5437	5.78105	7.33342	0	2.714	14.6062	21.5465	15.531	25.5654	7.62234	16.4966	29.2973	11.0226	22.5671	21.7479	17.4051	4.37208	10.6085	11.4193	14.4776
LINC01151_chr8_123706345	21.7986	19.9726	36.8917	22.1929	20.7748	34.251	5.36628	13.7795	8.18094	18.0334	27.5847	29.895	9.4002	33.3807	7.90564	26.0181	19.3907	18.159	30.8294	30.4718	18.1059	22.8067	17.0553	11.6341	17.3976	53.2959	16.5499	16.5423	31.2303	7.51872	14.4526	29.3337	17.8998	27.14	7.30311	40.3997	28.4735	19.8842	33.0301	27.4943	17.5784	33.0679	28.2089	40.7773	12.4322	21.8604	18.5649	38.8257	37.6417
SQLE_chr8_126010719	10.0609	9.98632	11.5287	15.535	11.8713	6.42206	13.4157	6.88977	8.18094	18.0334	2.75847	16.0973	34.4674	14.306	0	10.4072	12.1192	15.8892	12.3317	12.1887	31.0387	6.842	14.2128	14.5426	14.498	9.40516	5.51663	21.2687	15.6152	22.5562	11.5621	11.0001	4.47495	27.14	12.1718	5.38663	2.5885	5.6812	12.7039	19.246	14.6487	13.7783	19.7462	13.5924	12.4322	4.37208	5.30425	13.7032	2.89551
CCAT1_chr8_128231513	20.1218	14.9795	23.0573	19.9736	20.7748	40.673	10.7326	20.6693	13.6349	28.3382	22.0677	22.9961	12.5336	19.0747	18.4465	20.8145	16.9669	6.80964	24.6635	18.2831	18.1059	2.28067	39.7958	23.2681	40.5943	18.8103	22.0665	18.9055	18.2177	25.0624	37.5768	29.3337	15.6623	32.568	34.0812	16.1599	18.1195	28.406	10.1631	32.9931	14.6487	22.0452	25.388	32.6218	2.48644	13.1162	13.2606	4.56773	26.0596
TMC1_chr9_75136716	13.4145	19.9726	20.7516	15.535	14.8392	34.251	13.4157	16.0761	29.9968	28.3382	16.5508	11.4981	21.9338	45.3024	26.3521	33.8235	14.5431	15.8892	33.9123	24.3775	23.279	6.842	17.0553	23.2681	60.8915	28.2155	16.5499	16.5423	23.4227	12.5312	28.9052	7.33342	20.1373	5.428	17.0406	18.8532	15.531	25.5654	12.7039	8.24828	26.3676	8.26697	19.7462	10.8739	27.3508	30.6046	15.9128	15.9871	28.9551
ZFP37_chr9_115819071	20.1218	14.9795	16.1401	8.87717	11.8713	6.42206	10.7326	18.3727	5.45396	18.0334	11.0339	25.2957	12.5336	9.53734	18.4465	18.2127	19.3907	15.8892	18.4976	9.14155	5.17312	9.12267	19.8979	17.4511	5.79919	9.40516	19.3082	14.1791	10.4101	2.50624	11.5621	25.667	20.1373	13.57	14.6062	8.07994	10.354	17.0436	33.0301	13.7471	23.4379	2.75566	16.9253	21.7479	19.8915	6.55812	21.217	13.7032	23.1641
FCN2_chr9_137772657	18.445	41.1936	36.8917	26.6315	29.6783	23.5475	5.36628	32.1523	13.6349	43.7955	24.8262	18.3969	28.2006	30.9964	21.0817	18.2127	36.3576	18.159	18.4976	24.3775	28.4522	72.9814	17.0553	20.3596	31.8955	21.9454	19.3082	23.6318	20.8202	20.0499	8.67157	7.33342	29.0872	24.426	43.8186	32.3198	18.1195	22.7248	48.2748	13.7471	67.3839	13.7783	28.2089	0	29.8372	50.2789	47.7383	50.2451	26.0596
LINC00583_chr9_13927969	10.0609	13.7312	36.8917	22.1929	8.9035	12.8441	24.1482	16.0761	13.6349	12.881	11.0339	29.895	9.4002	7.15301	13.1761	10.4072	9.69537	11.3494	9.24881	27.4246	25.8656	6.842	5.68511	8.72555	11.5984	15.6753	22.0665	11.8159	23.4227	10.025	17.3431	44.0005	8.94991	2.714	9.73748	21.5465	15.531	22.7248	15.2447	16.4966	20.5081	0	28.2089	16.3109	12.4322	17.4883	7.95638	9.13547	8.68654
NFIB_chr9_14314045	8.38408	11.2346	6.91719	11.0965	20.7748	2.14069	13.4157	16.0761	10.9079	12.881	22.0677	16.0973	28.2006	7.15301	7.90564	7.80543	7.27153	9.07952	15.4147	3.04718	12.9328	15.9647	11.3702	26.1766	2.89959	12.5402	13.7916	7.08955	10.4101	15.0374	0	0	4.47495	13.57	2.43437	5.38663	12.9425	2.8406	10.1631	8.24828	2.92973	5.51131	8.46267	13.5924	7.45931	6.55812	5.30425	13.7032	8.68654
PSIP1_chr9_15511003	5.03045	8.73803	13.8344	8.87717	8.9035	4.28137	8.04941	11.483	19.0889	2.5762	2.75847	6.89884	15.667	7.15301	10.5409	7.80543	14.5431	11.3494	0	12.1887	31.0387	6.842	22.7405	0	5.79919	3.13505	2.75832	4.72637	15.6152	15.0374	0	7.33342	8.94991	5.428	9.73748	2.69331	5.177	2.8406	7.62234	5.49886	17.5784	11.0226	0	10.8739	24.8644	4.37208	10.6085	6.8516	11.5821
KLHL9_chr9_21335429	5.03045	11.2346	6.91719	8.87717	20.7748	10.7034	16.0988	0	16.3619	12.881	2.75847	32.1946	12.5336	19.0747	5.27043	10.4072	16.9669	6.80964	15.4147	6.09437	18.1059	4.56134	22.7405	11.6341	8.69878	3.13505	11.0333	9.45273	23.4227	20.0499	23.1242	18.3336	6.71243	5.428	17.0406	10.7733	5.177	5.6812	15.2447	24.7449	2.92973	11.0226	14.1045	5.43697	17.4051	2.18604	15.9128	11.4193	5.79103
HNRNPK_chr9_86595569	3.35363	9.98632	13.8344	4.43859	8.9035	8.56274	16.0988	4.59318	8.18094	10.3048	2.75847	4.59922	9.4002	7.15301	13.1761	5.20362	9.69537	4.53976	18.4976	0	7.75968	9.12267	2.84256	8.72555	14.498	9.40516	5.51663	9.45273	2.60253	2.50624	2.89052	11.0001	6.71243	2.714	9.73748	2.69331	15.531	2.8406	12.7039	10.9977	8.7892	8.26697	2.82089	2.71848	7.45931	0	0	4.56773	11.5821
RMI1_chr9_86595636	3.35363	8.73803	13.8344	4.43859	8.9035	8.56274	13.4157	4.59318	5.45396	12.881	2.75847	4.59922	9.4002	7.15301	13.1761	5.20362	9.69537	6.80964	18.4976	0	7.75968	9.12267	2.84256	8.72555	14.498	9.40516	5.51663	9.45273	2.60253	2.50624	2.89052	7.33342	6.71243	2.714	9.73748	2.69331	15.531	5.6812	12.7039	10.9977	8.7892	8.26697	2.82089	2.71848	7.45931	0	2.65213	4.56773	14.4776
OR1L3_chr9_125437408	18.445	22.4692	25.363	35.5087	17.807	38.5323	32.1977	11.483	27.2698	36.0669	13.7923	9.19845	18.8004	30.9964	15.8113	33.8235	29.0861	15.8892	40.0782	30.4718	25.8656	11.4033	31.2681	31.9937	23.1967	12.5402	19.3082	16.5423	31.2303	7.51872	20.2337	36.6671	31.3247	13.57	41.3843	26.9331	15.531	19.8842	30.4894	30.2437	26.3676	33.0679	47.9551	21.7479	17.4051	24.0464	34.4776	25.1225	43.4327
GPR107_chr9_132815984	10.0609	9.98632	9.22292	17.7543	8.9035	12.8441	16.0988	18.3727	5.45396	18.0334	11.0339	9.19845	15.667	9.53734	18.4465	5.20362	12.1192	15.8892	9.24881	18.2831	10.3462	22.8067	2.84256	14.5426	34.7951	6.2701	22.0665	11.8159	5.20505	5.01248	23.1242	14.6668	13.4249	10.856	19.475	8.07994	15.531	22.7248	25.4078	38.492	5.85947	22.0452	11.2836	24.4664	14.9186	30.6046	23.8691	2.28387	8.68654
MBNL3_chrX_131547603	16.7682	13.7312	20.7516	19.9736	11.8713	10.7034	18.782	22.9659	16.3619	2.5762	11.0339	13.7977	25.0672	19.0747	18.4465	15.6109	16.9669	11.3494	24.6635	18.2831	12.9328	11.4033	28.4256	11.6341	23.1967	9.40516	22.0665	21.2687	13.0126	22.5562	23.1242	14.6668	17.8998	5.428	21.9093	5.38663	10.354	14.203	17.7855	8.24828	14.6487	33.0679	31.0298	21.7479	27.3508	13.1162	15.9128	6.8516	28.9551
MBNL3_chrX_131547636	16.7682	13.7312	20.7516	17.7543	11.8713	10.7034	18.782	22.9659	16.3619	2.5762	11.0339	13.7977	25.0672	19.0747	18.4465	15.6109	14.5431	11.3494	24.6635	18.2831	12.9328	9.12267	28.4256	11.6341	23.1967	6.2701	22.0665	18.9055	13.0126	22.5562	23.1242	14.6668	17.8998	5.428	21.9093	5.38663	10.354	14.203	12.7039	8.24828	17.5784	30.3122	31.0298	21.7479	27.3508	13.1162	15.9128	6.8516	28.9551
FGF13_chrX_137821515	8.38408	13.7312	9.22292	13.3158	17.807	25.6882	8.04941	9.18636	19.0889	25.762	19.3093	2.29961	15.667	7.15301	13.1761	20.8145	9.69537	27.2386	15.4147	18.2831	20.6925	6.842	28.4256	14.5426	14.498	6.2701	27.5832	11.8159	15.6152	27.5686	49.1389	33.0004	17.8998	16.284	24.3437	8.07994	12.9425	5.6812	22.867	21.9954	32.2271	13.7783	5.64178	21.7479	24.8644	15.3023	23.8691	6.8516	5.79103
PTCHD1-AS_chrX_23311263	18.445	17.4761	9.22292	46.6051	8.9035	14.9848	29.5145	29.8557	35.4507	2.5762	19.3093	25.2957	31.334	11.9217	23.7169	28.6199	7.27153	29.5084	40.0782	24.3775	7.75968	36.4907	2.84256	8.72555	31.8955	21.9454	13.7916	21.2687	28.6278	15.0374	23.1242	14.6668	17.8998	32.568	21.9093	43.093	20.708	14.203	10.1631	24.7449	23.4379	24.8009	11.2836	43.4958	12.4322	26.2325	2.65213	31.9741	40.5372
TAF1_chrX_70586088	11.7377	14.9795	11.5287	13.3158	23.7427	12.8441	13.4157	9.18636	21.8158	10.3048	8.27541	11.4981	3.1334	4.76867	10.5409	10.4072	12.1192	18.159	18.4976	12.1887	15.5194	29.6487	0	23.2681	11.5984	25.0804	13.7916	14.1791	10.4101	15.0374	2.89052	7.33342	15.6623	10.856	14.6062	10.7733	12.9425	19.8842	12.7039	13.7471	8.7892	11.0226	8.46267	19.0294	19.8915	13.1162	7.95638	4.56773	8.68654
TSPAN6_chrX_99892101	11.7377	19.9726	18.4458	26.6315	8.9035	19.2662	18.782	13.7795	10.9079	12.881	2.75847	11.4981	25.0672	30.9964	34.2578	15.6109	29.0861	15.8892	9.24881	27.4246	31.0387	9.12267	19.8979	14.5426	31.8955	25.0804	19.3082	9.45273	2.60253	20.0499	23.1242	3.66671	8.94991	24.426	14.6062	21.5465	18.1195	11.3624	12.7039	27.4943	11.7189	35.8235	25.388	29.9033	12.4322	19.6744	18.5649	18.2709	17.3731
FAM199X_chrX_103411155	15.0914	8.73803	9.22292	17.7543	5.93567	4.28137	24.1482	13.7795	8.18094	20.6096	11.0339	32.1946	18.8004	7.15301	15.8113	10.4072	24.2384	13.6193	15.4147	6.09437	2.58656	4.56134	0	14.5426	11.5984	0	5.51663	14.1791	20.8202	5.01248	8.67157	14.6668	13.4249	10.856	19.475	8.07994	2.5885	11.3624	7.62234	13.7471	23.4379	19.2896	5.64178	8.15545	4.97287	8.74416	23.8691	4.56773	14.4776
NKRF_chrX_118727113	13.4145	17.4761	13.8344	13.3158	8.9035	10.7034	48.2965	11.483	19.0889	20.6096	13.7923	4.59922	3.1334	14.306	10.5409	23.4163	26.6623	6.80964	9.24881	9.14155	15.5194	6.842	11.3702	8.72555	14.498	18.8103	16.5499	9.45273	13.0126	2.50624	31.7958	7.33342	13.4249	8.142	17.0406	13.4666	18.1195	22.7248	10.1631	21.9954	23.4379	11.0226	14.1045	13.5924	7.45931	4.37208	7.95638	20.5548	11.5821
APLN_chrX_128788933	16.7682	19.9726	23.0573	13.3158	8.9035	19.2662	8.04941	6.88977	13.6349	30.9144	16.5508	16.0973	21.9338	21.459	15.8113	20.8145	4.84769	20.4289	15.4147	27.4246	20.6925	18.2453	22.7405	11.6341	20.2972	0	19.3082	33.0846	28.6278	10.025	5.78105	14.6668	8.94991	24.426	46.253	16.1599	7.7655	25.5654	20.3262	24.7449	14.6487	33.0679	28.2089	21.7479	27.3508	17.4883	7.95638	15.9871	11.5821
VGLL1_chrX_135614310	30.1827	19.9726	23.0573	28.8508	8.9035	21.4069	24.1482	25.2625	8.18094	30.9144	16.5508	22.9961	12.5336	11.9217	18.4465	23.4163	31.51	18.159	27.7464	21.3303	20.6925	31.9294	0	49.4448	5.79919	25.0804	27.5832	23.6318	28.6278	17.5437	37.5768	11.0001	31.3247	10.856	4.86874	13.4666	20.708	22.7248	30.4894	8.24828	29.2973	27.5566	11.2836	19.0294	39.783	17.4883	15.9128	25.1225	17.3731
GAB3_chrX_153979858	16.7682	13.7312	11.5287	17.7543	14.8392	12.8441	16.0988	0	32.7238	12.881	24.8262	22.9961	6.2668	7.15301	10.5409	20.8145	24.2384	11.3494	9.24881	30.4718	20.6925	13.684	17.0553	29.0852	26.0963	3.13505	8.27495	14.1791	10.4101	15.0374	0	22.0003	13.4249	13.57	31.6468	10.7733	12.9425	14.203	12.7039	10.9977	17.5784	27.5566	2.82089	16.3109	19.8915	32.7906	13.2606	6.8516	14.4776
F8_chrX_154250998	16.7682	11.2346	25.363	17.7543	20.7748	14.9848	10.7326	22.9659	27.2698	20.6096	2.75847	16.0973	18.8004	9.53734	13.1761	10.4072	36.3576	22.6988	21.5806	12.1887	20.6925	0	11.3702	29.0852	17.3976	9.40516	11.0333	18.9055	15.6152	25.0624	11.5621	51.3339	11.1874	10.856	19.475	21.5465	18.1195	17.0436	5.08156	21.9954	14.6487	30.3122	22.5671	16.3109	24.8644	13.1162	31.8255	9.13547	8.68654
LOC100130417_chr1_855072	11.7377	17.4761	13.8344	33.2894	20.7748	27.8289	26.8314	18.3727	46.3587	33.4907	30.3432	41.393	15.667	26.2277	21.0817	23.4163	21.8146	29.5084	6.16587	36.5662	49.1446	50.1747	5.68511	14.5426	17.3976	18.8103	24.8248	18.9055	18.2177	20.0499	23.1242	11.0001	29.0872	29.854	24.3437	16.1599	36.239	17.0436	25.4078	16.4966	11.7189	13.7783	16.9253	21.7479	32.3237	24.0464	37.1298	13.7032	17.3731
HES4_chr1_935552	8.38408	7.48974	0	4.43859	8.9035	2.14069	5.36628	11.483	16.3619	12.881	22.0677	11.4981	12.5336	14.306	5.27043	2.60181	0	13.6193	3.08294	3.04718	0	13.684	0	11.6341	8.69878	6.2701	5.51663	4.72637	0	7.51872	2.89052	18.3336	6.71243	0	0	2.69331	7.7655	0	12.7039	8.24828	0	2.75566	5.64178	5.43697	7.45931	4.37208	0	4.56773	2.89551
CPTP_chr1_1260142	3.35363	9.98632	2.30573	0	2.96783	4.28137	2.68314	9.18636	0	7.72861	8.27541	2.29961	18.8004	0	0	5.20362	2.42384	2.26988	15.4147	3.04718	2.58656	9.12267	0	11.6341	5.79919	12.5402	2.75832	7.08955	15.6152	5.01248	2.89052	11.0001	8.94991	2.714	14.6062	2.69331	2.5885	11.3624	7.62234	5.49886	5.85947	5.51131	0	8.15545	7.45931	10.9302	5.30425	2.28387	0
FAAP20_chr1_2144159	8.38408	13.7312	23.0573	13.3158	11.8713	19.2662	2.68314	9.18636	16.3619	2.5762	13.7923	16.0973	6.2668	16.6904	7.90564	7.80543	16.9669	13.6193	6.16587	15.2359	5.17312	9.12267	22.7405	2.90852	2.89959	6.2701	5.51663	9.45273	13.0126	10.025	26.0147	11.0001	15.6623	8.142	17.0406	10.7733	23.2965	8.52181	15.2447	13.7471	23.4379	13.7783	5.64178	19.0294	4.97287	8.74416	2.65213	13.7032	8.68654
PRAMEF13_chr1_13673511	21.7986	19.9726	20.7516	28.8508	8.9035	14.9848	10.7326	20.6693	19.0889	12.881	19.3093	20.6965	34.4674	9.53734	23.7169	10.4072	21.8146	20.4289	21.5806	12.1887	18.1059	13.684	11.3702	20.3596	20.2972	25.0804	22.0665	28.3582	10.4101	25.0624	17.3431	25.667	20.1373	18.998	26.7781	13.4666	7.7655	19.8842	25.4078	16.4966	26.3676	16.5339	16.9253	10.8739	7.45931	10.9302	18.5649	15.9871	14.4776
LOC100506801_chr1_21619782	16.7682	13.7312	11.5287	8.87717	35.614	19.2662	10.7326	9.18636	13.6349	12.881	11.0339	18.3969	12.5336	9.53734	10.5409	10.4072	16.9669	13.6193	6.16587	12.1887	23.279	13.684	22.7405	11.6341	20.2972	15.6753	22.0665	11.8159	15.6152	35.0874	17.3431	11.0001	11.1874	8.142	4.86874	16.1599	18.1195	22.7248	10.1631	27.4943	20.5081	24.8009	22.5671	13.5924	9.94575	26.2325	13.2606	25.1225	0
E2F2_chr1_23857712	16.7682	11.2346	9.22292	4.43859	5.93567	6.42206	10.7326	25.2625	13.6349	12.881	0	4.59922	18.8004	21.459	13.1761	5.20362	2.42384	11.3494	12.3317	9.14155	2.58656	6.842	17.0553	11.6341	8.69878	3.13505	11.0333	16.5423	10.4101	7.51872	8.67157	18.3336	13.4249	16.284	0	18.8532	7.7655	5.6812	7.62234	8.24828	2.92973	2.75566	8.46267	8.15545	9.94575	4.37208	10.6085	9.13547	23.1641
TMEM61_chr1_55446336	16.7682	18.7243	41.5032	28.8508	17.807	23.5475	26.8314	6.88977	10.9079	20.6096	13.7923	20.6965	12.5336	16.6904	2.63521	10.4072	9.69537	11.3494	30.8294	12.1887	31.0387	20.526	2.84256	14.5426	28.9959	12.5402	41.3747	11.8159	15.6152	7.51872	2.89052	11.0001	11.1874	21.712	41.3843	8.07994	18.1195	14.203	5.08156	5.49886	14.6487	2.75566	14.1045	16.3109	19.8915	13.1162	18.5649	20.5548	28.9551
CDC14A_chr1_100818022	3.35363	9.98632	4.61146	6.65788	17.807	6.42206	10.7326	9.18636	13.6349	5.15241	2.75847	25.2957	9.4002	19.0747	21.0817	0	4.84769	13.6193	9.24881	12.1887	5.17312	4.56134	0	2.90852	8.69878	9.40516	8.27495	9.45273	5.20505	17.5437	0	3.66671	11.1874	10.856	12.1718	10.7733	20.708	0	10.1631	2.74943	5.85947	5.51131	0	8.15545	12.4322	2.18604	15.9128	4.56773	17.3731
RNPC3_chr1_104068577	11.7377	9.98632	4.61146	15.535	0	4.28137	8.04941	4.59318	0	10.3048	13.7923	6.89884	6.2668	19.0747	23.7169	0	16.9669	4.53976	18.4976	9.14155	2.58656	6.842	2.84256	5.81703	0	9.40516	5.51663	2.36318	2.60253	7.51872	17.3431	7.33342	0	2.714	9.73748	8.07994	0	5.6812	7.62234	2.74943	2.92973	16.5339	0	2.71848	9.94575	13.1162	23.8691	4.56773	5.79103
FAM63A_chr1_150980854	10.0609	4.99316	11.5287	6.65788	11.8713	4.28137	2.68314	22.9659	2.72698	0	0	13.7977	21.9338	2.38434	15.8113	5.20362	9.69537	9.07952	15.4147	9.14155	12.9328	15.9647	5.68511	5.81703	8.69878	9.40516	13.7916	0	2.60253	7.51872	8.67157	14.6668	13.4249	10.856	7.30311	5.38663	7.7655	8.52181	10.1631	8.24828	17.5784	19.2896	8.46267	8.15545	0	4.37208	10.6085	15.9871	8.68654
PRUNE_chr1_150980866	10.0609	4.99316	11.5287	6.65788	11.8713	4.28137	2.68314	22.9659	2.72698	0	0	13.7977	21.9338	4.76867	15.8113	5.20362	9.69537	9.07952	15.4147	9.14155	12.9328	15.9647	5.68511	5.81703	8.69878	3.13505	13.7916	0	2.60253	7.51872	8.67157	14.6668	13.4249	10.856	7.30311	5.38663	7.7655	8.52181	10.1631	8.24828	17.5784	19.2896	8.46267	8.15545	0	4.37208	10.6085	15.9871	8.68654
MAEL_chr1_166944818	15.0914	3.74487	11.5287	15.535	14.8392	4.28137	2.68314	11.483	10.9079	12.881	11.0339	11.4981	15.667	16.6904	13.1761	13.009	29.0861	13.6193	9.24881	9.14155	20.6925	11.4033	5.68511	23.2681	14.498	6.2701	5.51663	16.5423	2.60253	15.0374	11.5621	3.66671	15.6623	27.14	9.73748	10.7733	18.1195	14.203	2.54078	19.246	5.85947	5.51131	16.9253	21.7479	12.4322	10.9302	31.8255	11.4193	2.89551
ETNK2_chr1_204121310	11.7377	18.7243	16.1401	6.65788	38.5818	12.8441	8.04941	11.483	5.45396	12.881	2.75847	11.4981	12.5336	9.53734	5.27043	7.80543	7.27153	15.8892	3.08294	12.1887	5.17312	20.526	5.68511	8.72555	17.3976	18.8103	30.3415	25.995	5.20505	10.025	8.67157	22.0003	11.1874	21.712	7.30311	5.38663	5.177	17.0436	2.54078	10.9977	11.7189	13.7783	5.64178	5.43697	14.9186	8.74416	10.6085	13.7032	14.4776
NENF_chr1_212606228	3.35363	2.49658	11.5287	4.43859	20.7748	23.5475	10.7326	4.59318	21.8158	10.3048	5.51694	4.59922	6.2668	4.76867	15.8113	5.20362	7.27153	6.80964	6.16587	12.1887	2.58656	9.12267	14.2128	8.72555	2.89959	9.40516	2.75832	7.08955	23.4227	15.0374	11.5621	0	11.1874	2.714	7.30311	8.07994	15.531	5.6812	7.62234	21.9954	8.7892	5.51131	8.46267	13.5924	7.45931	10.9302	2.65213	4.56773	11.5821
PARP1_chr1_226595801	3.35363	12.4829	6.91719	4.43859	0	12.8441	21.4651	2.29659	5.45396	2.5762	5.51694	9.19845	0	0	28.9873	13.009	12.1192	15.8892	12.3317	3.04718	5.17312	4.56134	5.68511	14.5426	11.5984	3.13505	13.7916	2.36318	10.4101	20.0499	2.89052	11.0001	8.94991	5.428	7.30311	10.7733	7.7655	11.3624	25.4078	0	5.85947	2.75566	5.64178	16.3109	12.4322	13.1162	7.95638	9.13547	11.5821
OR2L13_chr1_248100330	11.7377	16.2278	6.91719	11.0965	14.8392	12.8441	0	13.7795	21.8158	33.4907	2.75847	9.19845	18.8004	7.15301	2.63521	2.60181	21.8146	15.8892	24.6635	24.3775	12.9328	11.4033	11.3702	20.3596	5.79919	9.40516	5.51663	11.8159	2.60253	7.51872	2.89052	3.66671	24.6122	8.142	19.475	10.7733	18.1195	11.3624	17.7855	8.24828	8.7892	5.51131	14.1045	5.43697	14.9186	15.3023	13.2606	6.8516	8.68654
PFKFB3_chr10_6188278	10.0609	17.4761	4.61146	6.65788	29.6783	8.56274	10.7326	22.9659	2.72698	10.3048	2.75847	16.0973	15.667	9.53734	15.8113	20.8145	12.1192	18.159	12.3317	15.2359	15.5194	22.8067	17.0553	23.2681	2.89959	18.8103	11.0333	7.08955	15.6152	5.01248	11.5621	7.33342	11.1874	8.142	19.475	5.38663	7.7655	8.52181	12.7039	10.9977	5.85947	11.0226	8.46267	2.71848	7.45931	19.6744	15.9128	13.7032	14.4776
DDX21_chr10_70716195	8.38408	9.98632	4.61146	15.535	2.96783	6.42206	2.68314	4.59318	10.9079	15.4572	2.75847	4.59922	9.4002	16.6904	13.1761	7.80543	7.27153	11.3494	15.4147	12.1887	20.6925	11.4033	0	5.81703	11.5984	0	22.0665	2.36318	10.4101	7.51872	0	3.66671	17.8998	18.998	7.30311	5.38663	7.7655	0	15.2447	0	8.7892	13.7783	16.9253	13.5924	12.4322	13.1162	10.6085	6.8516	14.4776
LRRC20_chr10_72142406	8.38408	9.98632	18.4458	13.3158	20.7748	17.1255	16.0988	4.59318	35.4507	10.3048	8.27541	13.7977	9.4002	7.15301	18.4465	18.2127	24.2384	11.3494	21.5806	3.04718	12.9328	4.56134	2.84256	8.72555	11.5984	12.5402	8.27495	11.8159	13.0126	10.025	5.78105	14.6668	17.8998	13.57	4.86874	10.7733	10.354	17.0436	5.08156	0	17.5784	0	14.1045	13.5924	9.94575	6.55812	13.2606	13.7032	20.2686
MRGPRF_chr11_68780850	35.2132	18.7243	16.1401	17.7543	50.4532	4.28137	2.68314	34.4489	19.0889	30.9144	5.51694	22.9961	3.1334	14.306	23.7169	13.009	16.9669	27.2386	36.9952	24.3775	10.3462	13.684	31.2681	29.0852	8.69878	25.0804	19.3082	18.9055	44.243	25.0624	37.5768	7.33342	31.3247	18.998	19.475	13.4666	15.531	2.8406	17.7855	19.246	11.7189	5.51131	25.388	5.43697	9.94575	13.1162	2.65213	18.2709	46.3282
DUSP8_chr11_1593150	5.03045	4.99316	9.22292	2.21929	5.93567	6.42206	5.36628	11.483	2.72698	0	8.27541	9.19845	6.2668	7.15301	5.27043	2.60181	7.27153	2.26988	3.08294	0	7.75968	9.12267	0	0	2.89959	31.3505	5.51663	4.72637	7.80758	5.01248	5.78105	7.33342	11.1874	0	12.1718	2.69331	10.354	0	7.62234	13.7471	5.85947	2.75566	0	0	0	8.74416	0	0	2.89551
NR1H3_chr11_47269850	20.1218	12.4829	6.91719	22.1929	23.7427	10.7034	29.5145	6.88977	8.18094	25.762	13.7923	11.4981	9.4002	42.918	7.90564	13.009	9.69537	13.6193	15.4147	12.1887	2.58656	13.684	8.52767	8.72555	8.69878	9.40516	8.27495	16.5423	13.0126	12.5312	11.5621	22.0003	13.4249	10.856	17.0406	21.5465	23.2965	22.7248	12.7039	10.9977	8.7892	13.7783	31.0298	13.5924	9.94575	15.3023	5.30425	4.56773	23.1641
OR5B2_chr11_58190786	13.4145	22.4692	16.1401	17.7543	11.8713	6.42206	16.0988	34.4489	32.7238	18.0334	8.27541	6.89884	25.0672	14.306	28.9873	7.80543	33.9338	18.159	21.5806	42.6606	23.279	4.56134	17.0553	8.72555	17.3976	28.2155	22.0665	11.8159	10.4101	12.5312	2.89052	36.6671	8.94991	10.856	14.6062	21.5465	12.9425	14.203	20.3262	5.49886	26.3676	13.7783	8.46267	13.5924	14.9186	15.3023	23.8691	20.5548	23.1641
SCGB1D4_chr11_62066536	23.4754	28.7107	9.22292	24.4122	20.7748	21.4069	34.8808	4.59318	5.45396	2.5762	16.5508	16.0973	31.334	9.53734	13.1761	18.2127	14.5431	11.3494	21.5806	21.3303	23.279	15.9647	22.7405	11.6341	11.5984	9.40516	16.5499	18.9055	26.0253	10.025	28.9052	14.6668	15.6623	16.284	9.73748	35.0131	31.062	19.8842	17.7855	13.7471	8.7892	13.7783	5.64178	16.3109	24.8644	15.3023	7.95638	25.1225	20.2686
LGALS12_chr11_63273523	16.7682	22.4692	9.22292	19.9736	11.8713	17.1255	13.4157	11.483	13.6349	10.3048	24.8262	29.895	15.667	11.9217	7.90564	20.8145	9.69537	31.7783	33.9123	9.14155	5.17312	4.56134	5.68511	5.81703	8.69878	28.2155	5.51663	18.9055	7.80758	15.0374	14.4526	14.6668	11.1874	10.856	9.73748	16.1599	15.531	14.203	15.2447	8.24828	20.5081	8.26697	8.46267	13.5924	12.4322	21.8604	13.2606	22.8387	5.79103
FADD_chr11_70049268	5.03045	6.24145	9.22292	13.3158	2.96783	8.56274	5.36628	4.59318	8.18094	10.3048	2.75847	11.4981	3.1334	11.9217	5.27043	0	2.42384	4.53976	12.3317	0	12.9328	9.12267	42.6383	17.4511	11.5984	3.13505	2.75832	2.36318	7.80758	7.51872	2.89052	14.6668	6.71243	5.428	0	2.69331	10.354	0	5.08156	5.49886	17.5784	0	19.7462	0	0	8.74416	18.5649	9.13547	5.79103
ARHGEF17_chr11_73019662	6.70727	13.7312	4.61146	6.65788	5.93567	2.14069	0	4.59318	5.45396	2.5762	13.7923	2.29961	3.1334	7.15301	7.90564	0	2.42384	4.53976	3.08294	0	0	6.842	5.68511	2.90852	11.5984	3.13505	0	0	5.20505	5.01248	8.67157	0	13.4249	10.856	4.86874	21.5465	7.7655	5.6812	2.54078	5.49886	8.7892	5.51131	0	2.71848	12.4322	6.55812	2.65213	4.56773	2.89551
SCN4B_chr11_118023630	18.445	11.2346	6.91719	2.21929	11.8713	12.8441	13.4157	16.0761	8.18094	20.6096	11.0339	20.6965	12.5336	16.6904	13.1761	13.009	19.3907	11.3494	9.24881	15.2359	18.1059	18.2453	5.68511	11.6341	8.69878	6.2701	16.5499	9.45273	13.0126	20.0499	14.4526	11.0001	20.1373	13.57	21.9093	10.7733	18.1195	14.203	12.7039	8.24828	20.5081	33.0679	11.2836	10.8739	12.4322	21.8604	18.5649	13.7032	14.4776
THY1_chr11_119294838	18.445	29.959	18.4458	33.2894	35.614	10.7034	18.782	20.6693	10.9079	33.4907	11.0339	20.6965	9.4002	19.0747	13.1761	13.009	19.3907	15.8892	9.24881	21.3303	33.6253	18.2453	22.7405	43.6277	31.8955	6.2701	11.0333	9.45273	23.4227	25.0624	14.4526	7.33342	31.3247	32.568	21.9093	37.7064	31.062	8.52181	15.2447	16.4966	23.4379	11.0226	2.82089	27.1848	19.8915	24.0464	18.5649	6.8516	17.3731
THY1_chr11_119295695	20.1218	29.959	16.1401	28.8508	32.6462	12.8441	16.0988	18.3727	16.3619	36.0669	8.27541	16.0973	21.9338	19.0747	10.5409	18.2127	19.3907	24.9687	18.4976	15.2359	36.2118	34.21	19.8979	31.9937	34.7951	12.5402	11.0333	25.995	28.6278	27.5686	28.9052	18.3336	26.8497	27.14	26.7781	53.8663	23.2965	17.0436	33.0301	24.7449	32.2271	11.0226	2.82089	27.1848	34.8101	24.0464	26.5213	9.13547	11.5821
CCDC15_chr11_124824016	10.0609	7.48974	23.0573	8.87717	8.9035	19.2662	2.68314	11.483	5.45396	10.3048	13.7923	18.3969	21.9338	11.9217	18.4465	2.60181	7.27153	4.53976	3.08294	12.1887	12.9328	9.12267	28.4256	20.3596	5.79919	12.5402	13.7916	4.72637	7.80758	0	14.4526	3.66671	6.71243	10.856	4.86874	13.4666	12.9425	8.52181	7.62234	10.9977	2.92973	13.7783	22.5671	5.43697	19.8915	10.9302	5.30425	0	5.79103
TMPO-AS1_chr12_98910004	5.03045	8.73803	18.4458	2.21929	5.93567	8.56274	2.68314	13.7795	5.45396	7.72861	8.27541	16.0973	3.1334	11.9217	5.27043	5.20362	19.3907	11.3494	12.3317	0	5.17312	13.684	2.84256	8.72555	11.5984	15.6753	5.51663	7.08955	23.4227	7.51872	5.78105	7.33342	8.94991	8.142	7.30311	5.38663	5.177	2.8406	15.2447	5.49886	2.92973	2.75566	8.46267	0	4.97287	10.9302	5.30425	9.13547	14.4776
MIR148B_chr12_54730999	13.4145	18.7243	4.61146	15.535	17.807	19.2662	29.5145	13.7795	13.6349	33.4907	24.8262	16.0973	28.2006	19.0747	2.63521	13.009	21.8146	22.6988	15.4147	18.2831	10.3462	13.684	5.68511	8.72555	26.0963	15.6753	2.75832	11.8159	26.0253	12.5312	14.4526	29.3337	13.4249	5.428	14.6062	5.38663	20.708	8.52181	20.3262	13.7471	20.5081	11.0226	19.7462	13.5924	19.8915	26.2325	15.9128	18.2709	8.68654
SYT1_chr12_79439432	21.7986	14.9795	16.1401	24.4122	5.93567	29.9696	21.4651	18.3727	27.2698	2.5762	19.3093	11.4981	15.667	16.6904	26.3521	7.80543	24.2384	43.1277	15.4147	24.3775	25.8656	11.4033	17.0553	17.4511	14.498	12.5402	38.6164	14.1791	10.4101	30.0749	17.3431	22.0003	29.0872	13.57	21.9093	16.1599	10.354	11.3624	2.54078	35.7426	23.4379	27.5566	19.7462	19.0294	9.94575	15.3023	15.9128	13.7032	17.3731
CCDC92_chr12_124457532	0	2.49658	0	0	0	6.42206	8.04941	2.29659	2.72698	0	5.51694	2.29961	0	9.53734	5.27043	2.60181	2.42384	4.53976	0	3.04718	7.75968	4.56134	8.52767	0	8.69878	3.13505	0	0	0	12.5312	2.89052	0	6.71243	5.428	2.43437	13.4666	0	5.6812	0	2.74943	0	0	0	5.43697	2.48644	0	0	2.28387	0
HMGB1_chr13_31040081	13.4145	3.74487	4.61146	4.43859	2.96783	8.56274	5.36628	4.59318	8.18094	2.5762	5.51694	6.89884	3.1334	9.53734	10.5409	2.60181	2.42384	2.26988	15.4147	3.04718	0	9.12267	0	8.72555	0	3.13505	5.51663	7.08955	2.60253	2.50624	5.78105	14.6668	13.4249	8.142	2.43437	10.7733	2.5885	11.3624	5.08156	5.49886	5.85947	8.26697	2.82089	5.43697	4.97287	4.37208	5.30425	31.9741	5.79103
KCTD12_chr13_77460540	3.35363	3.74487	11.5287	4.43859	23.7427	8.56274	16.0988	0	13.6349	2.5762	5.51694	2.29961	12.5336	7.15301	13.1761	10.4072	9.69537	2.26988	6.16587	3.04718	5.17312	20.526	2.84256	8.72555	8.69878	12.5402	8.27495	0	0	7.51872	17.3431	3.66671	8.94991	16.284	9.73748	5.38663	12.9425	2.8406	2.54078	5.49886	0	2.75566	14.1045	5.43697	2.48644	4.37208	5.30425	2.28387	14.4776
ACIN1_chr14_23564823	3.35363	4.99316	9.22292	11.0965	11.8713	4.28137	8.04941	32.1523	13.6349	15.4572	8.27541	6.89884	0	4.76867	13.1761	5.20362	2.42384	11.3494	6.16587	6.09437	5.17312	9.12267	0	2.90852	23.1967	31.3505	16.5499	14.1791	0	7.51872	5.78105	7.33342	11.1874	10.856	9.73748	8.07994	7.7655	5.6812	2.54078	5.49886	11.7189	5.51131	8.46267	5.43697	2.48644	4.37208	13.2606	6.8516	17.3731
STXBP6_chr14_25519503	23.4754	13.7312	11.5287	8.87717	11.8713	12.8441	34.8808	9.18636	10.9079	12.881	5.51694	16.0973	9.4002	4.76867	18.4465	7.80543	2.42384	15.8892	12.3317	15.2359	12.9328	15.9647	19.8979	17.4511	14.498	15.6753	13.7916	11.8159	7.80758	10.025	2.89052	7.33342	15.6623	2.714	7.30311	5.38663	7.7655	2.8406	20.3262	5.49886	14.6487	5.51131	5.64178	10.8739	9.94575	13.1162	21.217	22.8387	20.2686
WDHD1_chr14_55493819	10.0609	11.2346	29.9745	11.0965	2.96783	6.42206	2.68314	6.88977	13.6349	10.3048	13.7923	2.29961	15.667	7.15301	10.5409	5.20362	9.69537	9.07952	18.4976	6.09437	10.3462	4.56134	17.0553	2.90852	2.89959	9.40516	5.51663	9.45273	15.6152	7.51872	26.0147	7.33342	8.94991	13.57	0	18.8532	10.354	14.203	25.4078	5.49886	17.5784	13.7783	5.64178	8.15545	14.9186	13.1162	15.9128	4.56773	8.68654
SOCS4_chr14_55493843	10.0609	11.2346	32.2802	11.0965	2.96783	6.42206	2.68314	6.88977	13.6349	10.3048	13.7923	2.29961	15.667	7.15301	10.5409	5.20362	9.69537	9.07952	18.4976	6.09437	10.3462	4.56134	17.0553	2.90852	2.89959	9.40516	5.51663	9.45273	15.6152	7.51872	26.0147	7.33342	8.94991	10.856	0	18.8532	10.354	14.203	25.4078	5.49886	17.5784	13.7783	5.64178	8.15545	12.4322	13.1162	15.9128	4.56773	8.68654
PSMA3-AS1_chr14_58764855	5.03045	16.2278	9.22292	8.87717	8.9035	12.8441	10.7326	6.88977	8.18094	10.3048	8.27541	11.4981	0	4.76867	2.63521	0	7.27153	0	3.08294	6.09437	2.58656	2.28067	0	2.90852	5.79919	6.2701	2.75832	4.72637	7.80758	12.5312	2.89052	3.66671	6.71243	8.142	7.30311	5.38663	12.9425	5.6812	5.08156	0	0	2.75566	0	2.71848	4.97287	10.9302	2.65213	9.13547	2.89551
ARID4A_chr14_58765221	1.67682	16.2278	9.22292	8.87717	8.9035	12.8441	10.7326	2.29659	5.45396	5.15241	2.75847	16.0973	3.1334	4.76867	2.63521	0	9.69537	0	3.08294	12.1887	0	2.28067	2.84256	0	5.79919	3.13505	0	7.08955	7.80758	5.01248	0	3.66671	6.71243	8.142	4.86874	0	2.5885	5.6812	2.54078	2.74943	0	0	0	0	4.97287	10.9302	2.65213	9.13547	0
SIPA1L1_chr14_71996028	13.4145	18.7243	32.2802	19.9736	11.8713	17.1255	24.1482	9.18636	0	12.881	19.3093	18.3969	31.334	16.6904	13.1761	36.4253	16.9669	11.3494	24.6635	21.3303	31.0387	13.684	14.2128	20.3596	23.1967	25.0804	24.8248	35.4478	23.4227	17.5437	17.3431	40.3338	22.3748	5.428	14.6062	21.5465	41.416	17.0436	22.867	30.2437	8.7892	22.0452	5.64178	21.7479	27.3508	10.9302	18.5649	63.9483	5.79103
TRMT61A_chr14_103995508	6.70727	16.2278	16.1401	11.0965	20.7748	19.2662	37.5639	4.59318	8.18094	2.5762	13.7923	6.89884	3.1334	16.6904	15.8113	5.20362	4.84769	27.2386	12.3317	9.14155	5.17312	11.4033	45.4809	5.81703	2.89959	0	5.51663	30.7214	10.4101	2.50624	8.67157	3.66671	15.6623	2.714	19.475	8.07994	7.7655	2.8406	12.7039	2.74943	0	11.0226	14.1045	19.0294	0	10.9302	23.8691	9.13547	2.89551
MIR4507_chr14_106324344	15.0914	2.49658	16.1401	11.0965	11.8713	10.7034	13.4157	9.18636	10.9079	10.3048	5.51694	11.4981	6.2668	2.38434	7.90564	18.2127	7.27153	27.2386	6.16587	0	23.279	13.684	2.84256	29.0852	11.5984	6.2701	13.7916	4.72637	5.20505	22.5562	8.67157	0	4.47495	2.714	7.30311	8.07994	15.531	8.52181	2.54078	16.4966	8.7892	5.51131	2.82089	24.4664	12.4322	8.74416	7.95638	2.28387	11.5821
MIR4538_chr14_106324411	15.0914	2.49658	16.1401	13.3158	11.8713	10.7034	13.4157	9.18636	10.9079	10.3048	5.51694	11.4981	6.2668	2.38434	7.90564	15.6109	7.27153	27.2386	6.16587	0	23.279	13.684	2.84256	29.0852	11.5984	6.2701	13.7916	2.36318	5.20505	22.5562	8.67157	0	6.71243	2.714	7.30311	8.07994	15.531	8.52181	2.54078	16.4966	8.7892	5.51131	5.64178	24.4664	12.4322	8.74416	5.30425	2.28387	11.5821
MIR5701-1_chr15_21145580	11.7377	17.4761	9.22292	19.9736	53.421	27.8289	24.1482	32.1523	5.45396	2.5762	13.7923	27.5953	9.4002	23.8434	23.7169	31.2217	12.1192	13.6193	21.5806	24.3775	18.1059	11.4033	28.4256	14.5426	34.7951	56.4309	19.3082	30.7214	31.2303	20.0499	92.4968	3.66671	20.1373	27.14	4.86874	16.1599	33.6505	11.3624	25.4078	5.49886	14.6487	60.6244	25.388	27.1848	42.2694	19.6744	23.8691	25.1225	37.6417
LINC01193_chr15_21145766	11.7377	18.7243	9.22292	19.9736	47.4854	25.6882	24.1482	32.1523	5.45396	2.5762	13.7923	27.5953	6.2668	21.459	23.7169	28.6199	9.69537	18.159	15.4147	24.3775	15.5194	6.842	31.2681	14.5426	31.8955	53.2959	16.5499	30.7214	31.2303	10.025	89.6063	3.66671	17.8998	29.854	2.43437	16.1599	33.6505	11.3624	30.4894	2.74943	14.6487	63.3801	28.2089	21.7479	42.2694	17.4883	23.8691	25.1225	34.7462
PDCD6IPP2_chr15_29034979	8.38408	17.4761	2.30573	11.0965	5.93567	10.7034	21.4651	25.2625	13.6349	15.4572	24.8262	11.4981	28.2006	16.6904	28.9873	2.60181	7.27153	6.80964	18.4976	18.2831	12.9328	22.8067	14.2128	11.6341	14.498	28.2155	2.75832	21.2687	10.4101	2.50624	17.3431	7.33342	20.1373	13.57	17.0406	8.07994	10.354	19.8842	20.3262	8.24828	5.85947	24.8009	8.46267	13.5924	24.8644	39.3487	26.5213	6.8516	5.79103
ONECUT1_chr15_53082209	8.38408	7.48974	9.22292	8.87717	8.9035	10.7034	16.0988	6.88977	13.6349	5.15241	8.27541	6.89884	3.1334	0	7.90564	7.80543	14.5431	9.07952	12.3317	9.14155	7.75968	6.842	2.84256	2.90852	5.79919	12.5402	19.3082	7.08955	41.6404	10.025	14.4526	18.3336	11.1874	8.142	2.43437	10.7733	7.7655	14.203	12.7039	8.24828	2.92973	5.51131	11.2836	10.8739	9.94575	17.4883	23.8691	4.56773	11.5821
USP3_chr15_63796709	6.70727	2.49658	9.22292	4.43859	2.96783	8.56274	13.4157	2.29659	2.72698	2.5762	8.27541	0	3.1334	4.76867	7.90564	2.60181	0	4.53976	3.08294	6.09437	5.17312	6.842	2.84256	2.90852	2.89959	6.2701	5.51663	2.36318	10.4101	32.5811	2.89052	14.6668	4.47495	5.428	2.43437	5.38663	2.5885	2.8406	2.54078	5.49886	5.85947	5.51131	0	8.15545	2.48644	6.55812	5.30425	15.9871	5.79103
TBC1D21_chr15_74165926	25.1523	19.9726	18.4458	11.0965	5.93567	4.28137	13.4157	6.88977	13.6349	15.4572	16.5508	20.6965	28.2006	14.306	15.8113	13.009	24.2384	15.8892	12.3317	18.2831	18.1059	20.526	2.84256	17.4511	14.498	6.2701	16.5499	9.45273	15.6152	7.51872	11.5621	18.3336	15.6623	16.284	19.475	8.07994	23.2965	11.3624	12.7039	32.9931	23.4379	19.2896	25.388	19.0294	9.94575	26.2325	15.9128	20.5548	20.2686
RPS17_chr15_82824865	8.38408	8.73803	9.22292	6.65788	0	2.14069	21.4651	2.29659	2.72698	0	0	0	6.2668	2.38434	0	2.60181	7.27153	4.53976	9.24881	9.14155	0	9.12267	5.68511	0	5.79919	0	2.75832	4.72637	0	0	5.78105	0	2.23748	13.57	4.86874	5.38663	2.5885	8.52181	7.62234	0	0	2.75566	14.1045	2.71848	0	17.4883	5.30425	6.8516	2.89551
RPS17_chr15_82824952	8.38408	7.48974	9.22292	6.65788	0	2.14069	18.782	2.29659	2.72698	0	0	0	6.2668	2.38434	0	2.60181	4.84769	4.53976	9.24881	9.14155	0	9.12267	8.52767	0	5.79919	0	2.75832	4.72637	0	0	5.78105	0	2.23748	13.57	4.86874	5.38663	2.5885	5.6812	7.62234	0	0	5.51131	5.64178	2.71848	0	17.4883	5.30425	6.8516	2.89551
VIMP_chr15_101817725	10.0609	24.9658	6.91719	15.535	0	6.42206	16.0988	9.18636	2.72698	23.1858	2.75847	16.0973	6.2668	2.38434	10.5409	5.20362	12.1192	9.07952	9.24881	6.09437	23.279	4.56134	11.3702	20.3596	2.89959	9.40516	16.5499	4.72637	7.80758	2.50624	5.78105	11.0001	8.94991	0	29.2124	16.1599	7.7655	14.203	7.62234	5.49886	5.85947	11.0226	8.46267	2.71848	14.9186	4.37208	5.30425	2.28387	0
TK2_chr16_66583728	23.4754	22.4692	11.5287	6.65788	11.8713	6.42206	10.7326	6.88977	10.9079	10.3048	2.75847	20.6965	18.8004	14.306	5.27043	2.60181	7.27153	13.6193	15.4147	9.14155	10.3462	4.56134	8.52767	2.90852	11.5984	3.13505	2.75832	16.5423	31.2303	0	5.78105	29.3337	8.94991	10.856	14.6062	5.38663	5.177	14.203	10.1631	10.9977	5.85947	8.26697	5.64178	8.15545	7.45931	2.18604	10.6085	11.4193	5.79103
IFT140_chr16_1662109	1.67682	1.24829	6.91719	2.21929	0	4.28137	0	6.88977	5.45396	7.72861	2.75847	0	0	0	0	5.20362	14.5431	18.159	6.16587	0	10.3462	9.12267	5.68511	5.81703	5.79919	3.13505	22.0665	2.36318	10.4101	12.5312	5.78105	11.0001	4.47495	0	12.1718	2.69331	2.5885	0	2.54078	2.74943	0	8.26697	2.82089	13.5924	2.48644	2.18604	7.95638	2.28387	0
MAPK8IP3_chr16_1756220	6.70727	11.2346	9.22292	0	14.8392	4.28137	13.4157	2.29659	5.45396	5.15241	0	11.4981	6.2668	4.76867	2.63521	2.60181	7.27153	6.80964	12.3317	6.09437	0	11.4033	0	14.5426	5.79919	3.13505	0	4.72637	2.60253	5.01248	14.4526	7.33342	15.6623	0	9.73748	5.38663	0	5.6812	0	2.74943	0	8.26697	2.82089	0	0	0	2.65213	9.13547	2.89551
MSRB1_chr16_1993294	6.70727	4.99316	4.61146	17.7543	8.9035	8.56274	0	4.59318	10.9079	12.881	5.51694	11.4981	6.2668	9.53734	10.5409	5.20362	31.51	9.07952	18.4976	9.14155	2.58656	11.4033	25.583	2.90852	2.89959	3.13505	0	4.72637	41.6404	7.51872	11.5621	7.33342	6.71243	13.57	14.6062	0	7.7655	2.8406	15.2447	13.7471	11.7189	8.26697	5.64178	8.15545	9.94575	4.37208	7.95638	13.7032	17.3731
VASN_chr16_4421848	18.445	12.4829	4.61146	15.535	26.7105	4.28137	5.36628	6.88977	8.18094	18.0334	8.27541	13.7977	3.1334	14.306	21.0817	10.4072	2.42384	13.6193	18.4976	12.1887	7.75968	4.56134	14.2128	8.72555	28.9959	6.2701	16.5499	16.5423	7.80758	15.0374	5.78105	18.3336	22.3748	21.712	19.475	13.4666	7.7655	17.0436	17.7855	10.9977	11.7189	16.5339	11.2836	5.43697	4.97287	10.9302	21.217	11.4193	28.9551
MIR6511B2_chr16_15228002	11.7377	22.4692	13.8344	28.8508	5.93567	6.42206	16.0988	9.18636	40.9047	25.762	22.0677	16.0973	28.2006	16.6904	23.7169	20.8145	7.27153	15.8892	21.5806	15.2359	15.5194	22.8067	25.583	23.2681	5.79919	18.8103	16.5499	21.2687	15.6152	20.0499	23.1242	29.3337	38.0371	13.57	26.7781	18.8532	25.885	0	17.7855	24.7449	17.5784	22.0452	19.7462	40.7773	12.4322	19.6744	10.6085	22.8387	11.5821
MIR6511B1_chr16_15228007	11.7377	22.4692	13.8344	28.8508	5.93567	6.42206	16.0988	9.18636	40.9047	25.762	22.0677	16.0973	28.2006	16.6904	23.7169	20.8145	7.27153	15.8892	21.5806	15.2359	15.5194	22.8067	22.7405	23.2681	5.79919	18.8103	16.5499	21.2687	15.6152	20.0499	23.1242	29.3337	40.2746	13.57	29.2124	18.8532	25.885	0	17.7855	24.7449	17.5784	24.8009	19.7462	40.7773	12.4322	19.6744	10.6085	22.8387	11.5821
BOLA2_chr16_29466285	8.38408	4.99316	11.5287	6.65788	29.6783	8.56274	8.04941	18.3727	10.9079	12.881	11.0339	6.89884	9.4002	14.306	15.8113	5.20362	9.69537	4.53976	9.24881	3.04718	10.3462	15.9647	19.8979	5.81703	5.79919	25.0804	8.27495	4.72637	33.8328	2.50624	14.4526	3.66671	8.94991	2.714	9.73748	8.07994	12.9425	2.8406	5.08156	0	5.85947	2.75566	2.82089	10.8739	7.45931	2.18604	13.2606	2.28387	28.9551
LOC606724_chr16_30200004	15.0914	33.7038	16.1401	13.3158	20.7748	10.7034	2.68314	18.3727	19.0889	23.1858	2.75847	16.0973	12.5336	26.2277	13.1761	20.8145	16.9669	22.6988	6.16587	15.2359	10.3462	11.4033	5.68511	29.0852	11.5984	15.6753	11.0333	18.9055	15.6152	12.5312	11.5621	11.0001	17.8998	18.998	19.475	16.1599	12.9425	17.0436	15.2447	13.7471	11.7189	2.75566	22.5671	21.7479	4.97287	10.9302	2.65213	11.4193	5.79103
SLX1A_chr16_30205163	10.0609	11.2346	4.61146	6.65788	14.8392	2.14069	5.36628	27.5591	2.72698	5.15241	2.75847	16.0973	15.667	21.459	31.6226	2.60181	19.3907	13.6193	24.6635	15.2359	5.17312	18.2453	31.2681	5.81703	8.69878	40.7557	11.0333	14.1791	15.6152	5.01248	17.3431	7.33342	17.8998	2.714	14.6062	40.3997	18.1195	11.3624	20.3262	2.74943	5.85947	27.5566	5.64178	8.15545	17.4051	17.4883	10.6085	11.4193	28.9551
BOLA2_chr16_30205627	5.03045	9.98632	4.61146	6.65788	0	2.14069	2.68314	22.9659	5.45396	5.15241	8.27541	16.0973	9.4002	9.53734	26.3521	2.60181	14.5431	13.6193	21.5806	9.14155	5.17312	13.684	25.583	0	11.5984	40.7557	5.51663	11.8159	15.6152	2.50624	14.4526	3.66671	15.6623	0	21.9093	16.1599	18.1195	11.3624	12.7039	2.74943	5.85947	13.7783	2.82089	8.15545	9.94575	15.3023	15.9128	9.13547	26.0596
SLX1A-SULT1A3_chr16_30205753	5.03045	8.73803	6.91719	6.65788	0	2.14069	0	27.5591	8.18094	7.72861	11.0339	16.0973	12.5336	9.53734	28.9873	0	16.9669	13.6193	21.5806	9.14155	5.17312	13.684	25.583	0	8.69878	40.7557	5.51663	11.8159	15.6152	2.50624	8.67157	3.66671	11.1874	0	21.9093	16.1599	15.531	11.3624	12.7039	2.74943	5.85947	11.0226	5.64178	8.15545	9.94575	19.6744	15.9128	9.13547	20.2686
ZNF48_chr16_30406432	0	11.2346	6.91719	2.21929	5.93567	6.42206	2.68314	9.18636	10.9079	5.15241	2.75847	2.29961	28.2006	7.15301	26.3521	2.60181	4.84769	22.6988	9.24881	0	10.3462	22.8067	8.52767	23.2681	17.3976	0	19.3082	16.5423	7.80758	10.025	2.89052	3.66671	24.6122	2.714	7.30311	10.7733	15.531	11.3624	0	5.49886	5.85947	2.75566	2.82089	8.15545	14.9186	4.37208	7.95638	9.13547	23.1641
ZNF48_chr16_30406739	1.67682	12.4829	9.22292	4.43859	2.96783	4.28137	2.68314	6.88977	8.18094	2.5762	2.75847	9.19845	25.0672	7.15301	28.9873	2.60181	7.27153	11.3494	12.3317	0	5.17312	18.2453	8.52767	29.0852	17.3976	3.13505	5.51663	14.1791	7.80758	10.025	2.89052	0	22.3748	2.714	7.30311	10.7733	10.354	8.52181	0	8.24828	5.85947	5.51131	5.64178	5.43697	14.9186	4.37208	5.30425	11.4193	14.4776
TP53TG3C_chr16_33205584	23.4754	9.98632	13.8344	17.7543	20.7748	6.42206	8.04941	9.18636	16.3619	20.6096	13.7923	13.7977	43.8676	9.53734	7.90564	26.0181	2.42384	27.2386	18.4976	24.3775	7.75968	20.526	22.7405	8.72555	5.79919	6.2701	24.8248	7.08955	7.80758	5.01248	26.0147	11.0001	8.94991	18.998	29.2124	16.1599	18.1195	2.8406	10.1631	10.9977	5.85947	11.0226	14.1045	8.15545	9.94575	37.1627	10.6085	31.9741	28.9551
THAP11_chr16_67876212	10.0609	6.24145	2.30573	8.87717	8.9035	6.42206	5.36628	4.59318	19.0889	7.72861	5.51694	4.59922	0	11.9217	2.63521	5.20362	7.27153	6.80964	9.24881	6.09437	5.17312	4.56134	8.52767	5.81703	2.89959	0	11.0333	0	10.4101	10.025	5.78105	7.33342	8.94991	8.142	12.1718	10.7733	12.9425	8.52181	7.62234	5.49886	2.92973	8.26697	5.64178	8.15545	12.4322	8.74416	2.65213	4.56773	11.5821
SLC25A19_chr17_73285530	8.38408	6.24145	9.22292	8.87717	5.93567	10.7034	5.36628	25.2625	8.18094	2.5762	5.51694	11.4981	9.4002	9.53734	10.5409	10.4072	19.3907	9.07952	6.16587	12.1887	5.17312	9.12267	14.2128	5.81703	5.79919	21.9454	8.27495	4.72637	7.80758	10.025	5.78105	3.66671	2.23748	16.284	9.73748	10.7733	12.9425	11.3624	5.08156	19.246	11.7189	8.26697	2.82089	0	17.4051	0	10.6085	11.4193	20.2686
ALOX15B_chr17_7942357	28.5059	17.4761	9.22292	19.9736	11.8713	17.1255	18.782	0	16.3619	10.3048	5.51694	13.7977	21.9338	9.53734	18.4465	7.80543	2.42384	4.53976	12.3317	9.14155	12.9328	31.9294	2.84256	0	2.89959	18.8103	13.7916	11.8159	13.0126	17.5437	20.2337	11.0001	40.2746	10.856	24.3437	0	12.9425	5.6812	10.1631	10.9977	29.2973	5.51131	11.2836	16.3109	22.3779	8.74416	5.30425	9.13547	5.79103
SHMT1_chr17_18266877	1.67682	13.7312	9.22292	4.43859	8.9035	6.42206	5.36628	11.483	10.9079	20.6096	8.27541	11.4981	0	14.306	2.63521	10.4072	12.1192	9.07952	12.3317	9.14155	2.58656	6.842	0	0	5.79919	3.13505	11.0333	30.7214	13.0126	2.50624	0	7.33342	4.47495	5.428	9.73748	5.38663	5.177	2.8406	15.2447	10.9977	2.92973	5.51131	14.1045	5.43697	19.8915	10.9302	5.30425	6.8516	5.79103
B9D1_chr17_19281495	8.38408	7.48974	2.30573	4.43859	11.8713	6.42206	8.04941	4.59318	2.72698	2.5762	0	13.7977	15.667	2.38434	0	7.80543	2.42384	11.3494	9.24881	3.04718	5.17312	0	5.68511	11.6341	28.9959	9.40516	5.51663	7.08955	5.20505	27.5686	0	3.66671	6.71243	10.856	0	5.38663	10.354	2.8406	7.62234	2.74943	0	8.26697	0	19.0294	14.9186	8.74416	2.65213	0	0
MAPK7_chr17_19281773	8.38408	7.48974	4.61146	2.21929	8.9035	6.42206	13.4157	4.59318	2.72698	5.15241	0	13.7977	15.667	2.38434	2.63521	5.20362	2.42384	11.3494	9.24881	6.09437	10.3462	2.28067	5.68511	11.6341	28.9959	9.40516	11.0333	9.45273	5.20505	30.0749	0	7.33342	6.71243	10.856	0	5.38663	10.354	5.6812	5.08156	2.74943	2.92973	11.0226	5.64178	19.0294	12.4322	10.9302	2.65213	11.4193	0
CCL4L1_chr17_34639875	23.4754	23.7175	9.22292	6.65788	0	21.4069	13.4157	6.88977	24.5428	5.15241	8.27541	16.0973	12.5336	40.5337	15.8113	18.2127	9.69537	4.53976	9.24881	6.09437	10.3462	31.9294	11.3702	0	49.2931	15.6753	13.7916	23.6318	18.2177	22.5562	14.4526	3.66671	22.3748	5.428	29.2124	35.0131	12.9425	5.6812	25.4078	16.4966	35.1568	2.75566	22.5671	29.9033	12.4322	13.1162	21.217	0	5.79103
RARA-AS1_chr17_38499388	23.4754	9.98632	11.5287	11.0965	2.96783	10.7034	10.7326	4.59318	0	18.0334	11.0339	16.0973	3.1334	19.0747	7.90564	15.6109	12.1192	2.26988	18.4976	12.1887	5.17312	13.684	17.0553	5.81703	5.79919	15.6753	8.27495	11.8159	5.20505	7.51872	0	7.33342	11.1874	5.428	7.30311	8.07994	12.9425	19.8842	12.7039	0	17.5784	11.0226	11.2836	8.15545	9.94575	8.74416	18.5649	13.7032	17.3731
MAPT-IT1_chr17_43973148	16.7682	26.2141	18.4458	2.21929	5.93567	2.14069	0	22.9659	27.2698	10.3048	2.75847	11.4981	9.4002	9.53734	26.3521	15.6109	16.9669	20.4289	9.24881	9.14155	7.75968	25.0873	22.7405	26.1766	8.69878	3.13505	16.5499	2.36318	15.6152	0	8.67157	7.33342	15.6623	8.142	21.9093	16.1599	12.9425	17.0436	2.54078	8.24828	23.4379	8.26697	5.64178	8.15545	24.8644	26.2325	15.9128	6.8516	2.89551
CBX1_chr17_46178883	5.03045	12.4829	2.30573	11.0965	17.807	12.8441	5.36628	6.88977	8.18094	5.15241	2.75847	4.59922	18.8004	7.15301	5.27043	13.009	2.42384	11.3494	15.4147	9.14155	0	9.12267	2.84256	8.72555	5.79919	3.13505	13.7916	7.08955	5.20505	12.5312	0	3.66671	4.47495	13.57	7.30311	8.07994	10.354	11.3624	12.7039	10.9977	8.7892	11.0226	14.1045	13.5924	7.45931	8.74416	7.95638	4.56773	2.89551
SLC35B1_chr17_47785313	3.35363	8.73803	2.30573	15.535	5.93567	34.251	13.4157	25.2625	0	15.4572	13.7923	6.89884	9.4002	4.76867	0	20.8145	9.69537	15.8892	6.16587	6.09437	10.3462	22.8067	2.84256	31.9937	2.89959	3.13505	24.8248	7.08955	5.20505	5.01248	5.78105	0	11.1874	2.714	0	10.7733	5.177	14.203	12.7039	27.4943	0	16.5339	8.46267	10.8739	12.4322	4.37208	29.1734	4.56773	8.68654
TMEM92_chr17_48351787	23.4754	14.9795	18.4458	4.43859	5.93567	4.28137	24.1482	20.6693	21.8158	18.0334	5.51694	13.7977	12.5336	16.6904	13.1761	10.4072	9.69537	13.6193	0	6.09437	10.3462	11.4033	19.8979	20.3596	34.7951	3.13505	19.3082	4.72637	7.80758	2.50624	26.0147	29.3337	22.3748	21.712	2.43437	40.3997	18.1195	11.3624	15.2447	8.24828	11.7189	11.0226	8.46267	8.15545	22.3779	13.1162	45.0861	13.7032	14.4776
RPL38_chr17_72199794	11.7377	7.48974	18.4458	13.3158	2.96783	0	10.7326	9.18636	19.0889	18.0334	16.5508	13.7977	12.5336	16.6904	13.1761	15.6109	7.27153	9.07952	3.08294	15.2359	20.6925	18.2453	2.84256	11.6341	5.79919	25.0804	16.5499	9.45273	5.20505	5.01248	5.78105	25.667	8.94991	16.284	9.73748	13.4666	15.531	17.0436	0	5.49886	5.85947	11.0226	5.64178	10.8739	22.3779	10.9302	15.9128	9.13547	14.4776
USP36_chr17_76836969	8.38408	3.74487	9.22292	4.43859	14.8392	6.42206	0	9.18636	0	7.72861	2.75847	4.59922	0	2.38434	13.1761	10.4072	4.84769	20.4289	6.16587	3.04718	0	2.28067	2.84256	2.90852	2.89959	6.2701	0	9.45273	2.60253	2.50624	0	11.0001	4.47495	10.856	9.73748	2.69331	10.354	2.8406	0	0	0	11.0226	2.82089	2.71848	12.4322	10.9302	13.2606	0	2.89551
C18orf8_chr18_21083433	1.67682	4.99316	13.8344	4.43859	2.96783	10.7034	2.68314	4.59318	8.18094	0	5.51694	4.59922	0	9.53734	7.90564	5.20362	7.27153	6.80964	3.08294	9.14155	10.3462	4.56134	2.84256	2.90852	8.69878	6.2701	11.0333	2.36318	10.4101	7.51872	0	3.66671	15.6623	13.57	7.30311	13.4666	5.177	11.3624	7.62234	10.9977	5.85947	13.7783	14.1045	10.8739	4.97287	2.18604	5.30425	2.28387	5.79103
MVB12A_chr19_17530655	11.7377	7.48974	4.61146	11.0965	11.8713	8.56274	13.4157	9.18636	5.45396	7.72861	8.27541	9.19845	3.1334	7.15301	5.27043	10.4072	7.27153	11.3494	12.3317	3.04718	12.9328	9.12267	8.52767	0	2.89959	28.2155	5.51663	9.45273	10.4101	0	5.78105	11.0001	11.1874	10.856	17.0406	16.1599	7.7655	8.52181	15.2447	16.4966	5.85947	13.7783	5.64178	8.15545	4.97287	21.8604	2.65213	0	2.89551
SNORA68_chr19_17973396	11.7377	18.7243	9.22292	15.535	23.7427	23.5475	10.7326	6.88977	2.72698	15.4572	16.5508	43.6926	6.2668	16.6904	13.1761	31.2217	19.3907	31.7783	15.4147	9.14155	12.9328	4.56134	28.4256	31.9937	8.69878	6.2701	22.0665	14.1791	18.2177	12.5312	34.6863	11.0001	15.6623	43.424	7.30311	21.5465	15.531	14.203	5.08156	10.9977	20.5081	16.5339	33.8507	24.4664	17.4051	10.9302	5.30425	20.5548	26.0596
PTBP1_chr19_797391	0	1.24829	4.61146	4.43859	5.93567	2.14069	0	2.29659	2.72698	7.72861	0	2.29961	9.4002	4.76867	2.63521	2.60181	0	2.26988	3.08294	0	2.58656	0	11.3702	0	0	3.13505	5.51663	4.72637	2.60253	7.51872	2.89052	7.33342	0	2.714	2.43437	2.69331	2.5885	0	5.08156	2.74943	0	0	2.82089	8.15545	0	0	5.30425	0	8.68654
TJP3_chr19_3721696	8.38408	8.73803	13.8344	15.535	8.9035	14.9848	2.68314	13.7795	8.18094	7.72861	11.0339	2.29961	6.2668	14.306	7.90564	20.8145	7.27153	11.3494	9.24881	3.04718	15.5194	6.842	11.3702	14.5426	14.498	3.13505	2.75832	25.995	5.20505	5.01248	23.1242	22.0003	6.71243	8.142	24.3437	5.38663	18.1195	11.3624	5.08156	13.7471	23.4379	5.51131	11.2836	13.5924	7.45931	4.37208	7.95638	9.13547	11.5821
ZNF414_chr19_8579048	10.0609	13.7312	13.8344	6.65788	5.93567	10.7034	13.4157	11.483	13.6349	5.15241	2.75847	0	6.2668	11.9217	10.5409	13.009	9.69537	11.3494	6.16587	6.09437	0	2.28067	17.0553	5.81703	5.79919	0	16.5499	4.72637	7.80758	15.0374	11.5621	11.0001	8.94991	8.142	14.6062	0	10.354	2.8406	5.08156	10.9977	14.6487	11.0226	14.1045	10.8739	12.4322	4.37208	18.5649	6.8516	2.89551
C19orf38_chr19_10959105	25.1523	42.4419	29.9745	35.5087	44.5175	19.2662	34.8808	16.0761	46.3587	36.0669	44.1355	29.895	31.334	54.8397	26.3521	52.0362	58.1722	68.0964	49.327	18.2831	36.2118	45.6134	31.2681	37.8107	37.6947	15.6753	33.0998	18.9055	31.2303	27.5686	31.7958	25.667	51.462	37.996	53.5561	53.8663	18.1195	28.406	33.0301	13.7471	20.5081	16.5339	47.9551	21.7479	52.2152	26.2325	26.5213	36.5419	37.6417
PTOV1_chr19_50354376	11.7377	4.99316	9.22292	2.21929	2.96783	6.42206	2.68314	2.29659	2.72698	0	5.51694	0	9.4002	7.15301	5.27043	7.80543	0	2.26988	3.08294	3.04718	7.75968	2.28067	0	8.72555	2.89959	6.2701	2.75832	7.08955	2.60253	5.01248	0	3.66671	0	5.428	0	5.38663	10.354	5.6812	7.62234	8.24828	2.92973	2.75566	8.46267	13.5924	7.45931	6.55812	2.65213	4.56773	5.79103
LRRC4B_chr19_51071302	8.38408	3.74487	4.61146	2.21929	8.9035	2.14069	5.36628	0	0	2.5762	2.75847	2.29961	6.2668	2.38434	2.63521	13.009	4.84769	0	3.08294	3.04718	7.75968	6.842	8.52767	8.72555	5.79919	0	8.27495	7.08955	0	0	0	3.66671	4.47495	13.57	4.86874	13.4666	10.354	0	0	8.24828	2.92973	2.75566	2.82089	0	9.94575	0	10.6085	4.56773	5.79103
KLF11_chr2_10183955	0	3.74487	6.91719	4.43859	8.9035	8.56274	0	2.29659	5.45396	2.5762	0	4.59922	9.4002	4.76867	2.63521	0	9.69537	9.07952	6.16587	0	5.17312	0	0	8.72555	2.89959	3.13505	0	2.36318	0	0	0	11.0001	4.47495	5.428	7.30311	0	2.5885	2.8406	7.62234	5.49886	0	0	2.82089	5.43697	0	0	0	4.56773	2.89551
SNRNP200_chr2_96971307	13.4145	17.4761	9.22292	13.3158	5.93567	25.6882	2.68314	4.59318	8.18094	7.72861	0	13.7977	6.2668	7.15301	13.1761	13.009	9.69537	13.6193	9.24881	15.2359	12.9328	20.526	8.52767	8.72555	5.79919	3.13505	8.27495	4.72637	7.80758	7.51872	5.78105	7.33342	4.47495	10.856	12.1718	16.1599	10.354	25.5654	15.2447	10.9977	5.85947	30.3122	11.2836	16.3109	4.97287	13.1162	7.95638	13.7032	2.89551
UXS1_chr2_106810795	8.38408	13.7312	6.91719	0	8.9035	8.56274	5.36628	16.0761	0	0	5.51694	2.29961	12.5336	11.9217	2.63521	13.009	2.42384	2.26988	6.16587	6.09437	5.17312	11.4033	2.84256	2.90852	0	3.13505	8.27495	7.08955	7.80758	7.51872	5.78105	7.33342	11.1874	2.714	2.43437	10.7733	20.708	11.3624	7.62234	21.9954	5.85947	5.51131	0	5.43697	14.9186	6.55812	21.217	11.4193	2.89551
GCC2_chr2_109065576	10.0609	7.48974	11.5287	22.1929	23.7427	0	5.36628	6.88977	10.9079	7.72861	2.75847	16.0973	9.4002	9.53734	5.27043	2.60181	4.84769	13.6193	27.7464	9.14155	7.75968	6.842	25.583	5.81703	17.3976	6.2701	0	9.45273	2.60253	12.5312	0	3.66671	17.8998	5.428	17.0406	13.4666	10.354	14.203	15.2447	2.74943	11.7189	8.26697	22.5671	13.5924	4.97287	0	10.6085	6.8516	17.3731
ORMDL1_chr2_190649097	8.38408	9.98632	16.1401	17.7543	8.9035	12.8441	16.0988	2.29659	10.9079	12.881	11.0339	2.29961	3.1334	16.6904	7.90564	10.4072	7.27153	4.53976	6.16587	0	2.58656	2.28067	5.68511	11.6341	5.79919	0	13.7916	7.08955	5.20505	17.5437	2.89052	11.0001	6.71243	5.428	12.1718	5.38663	7.7655	2.8406	15.2447	2.74943	14.6487	5.51131	2.82089	5.43697	4.97287	4.37208	15.9128	15.9871	8.68654
EPHA4_chr2_222437078	10.0609	17.4761	11.5287	4.43859	14.8392	6.42206	26.8314	13.7795	5.45396	10.3048	8.27541	11.4981	3.1334	9.53734	18.4465	5.20362	4.84769	2.26988	9.24881	15.2359	5.17312	18.2453	5.68511	23.2681	8.69878	3.13505	5.51663	23.6318	15.6152	12.5312	0	3.66671	22.3748	24.426	29.2124	13.4666	2.5885	14.203	2.54078	8.24828	0	2.75566	28.2089	10.8739	2.48644	4.37208	21.217	6.8516	0
PTMA_chr2_232573234	1.67682	4.99316	2.30573	8.87717	2.96783	0	0	4.59318	0	7.72861	0	9.19845	0	7.15301	10.5409	2.60181	0	2.26988	9.24881	3.04718	0	6.842	11.3702	2.90852	2.89959	0	0	0	2.60253	2.50624	0	0	13.4249	0	2.43437	2.69331	2.5885	0	0	2.74943	5.85947	19.2896	5.64178	2.71848	7.45931	0	5.30425	2.28387	2.89551
NEURL2_chr20_44519926	11.7377	23.7175	9.22292	8.87717	20.7748	10.7034	18.782	9.18636	0	7.72861	13.7923	0	9.4002	21.459	2.63521	0	2.42384	20.4289	9.24881	9.14155	0	43.3327	11.3702	14.5426	14.498	6.2701	2.75832	11.8159	10.4101	2.50624	5.78105	11.0001	13.4249	16.284	7.30311	16.1599	12.9425	8.52181	12.7039	5.49886	5.85947	5.51131	5.64178	8.15545	12.4322	8.74416	5.30425	9.13547	14.4776
CDH4_chr20_59827481	16.7682	8.73803	2.30573	0	5.93567	4.28137	0	6.88977	8.18094	5.15241	19.3093	13.7977	0	2.38434	5.27043	15.6109	4.84769	4.53976	0	9.14155	2.58656	27.368	22.7405	0	14.498	3.13505	16.5499	2.36318	5.20505	2.50624	11.5621	3.66671	6.71243	2.714	17.0406	0	12.9425	0	7.62234	5.49886	8.7892	8.26697	2.82089	13.5924	7.45931	19.6744	2.65213	2.28387	8.68654
MIR3196_chr20_61870130	21.7986	11.2346	16.1401	24.4122	20.7748	10.7034	8.04941	22.9659	19.0889	59.2527	60.6863	20.6965	15.667	16.6904	31.6226	20.8145	12.1192	22.6988	12.3317	18.2831	43.9715	9.12267	25.583	49.4448	52.1927	9.40516	19.3082	16.5423	23.4227	12.5312	17.3431	25.667	29.0872	24.426	29.2124	24.2398	20.708	31.2466	12.7039	13.7471	8.7892	0	16.9253	16.3109	12.4322	15.3023	13.2606	15.9871	23.1641
SOX18_chr20_62680979	8.38408	4.99316	9.22292	4.43859	8.9035	17.1255	5.36628	13.7795	10.9079	15.4572	8.27541	4.59922	9.4002	9.53734	0	5.20362	4.84769	6.80964	9.24881	3.04718	0	4.56134	22.7405	0	20.2972	0	8.27495	9.45273	23.4227	15.0374	31.7958	7.33342	8.94991	10.856	12.1718	8.07994	7.7655	5.6812	7.62234	10.9977	8.7892	16.5339	5.64178	2.71848	4.97287	10.9302	2.65213	11.4193	8.68654
PPARA_chr22_46546498	10.0609	7.48974	6.91719	2.21929	0	2.14069	2.68314	0	2.72698	2.5762	2.75847	6.89884	3.1334	7.15301	0	5.20362	2.42384	9.07952	0	0	2.58656	15.9647	19.8979	5.81703	5.79919	25.0804	11.0333	14.1791	13.0126	17.5437	11.5621	7.33342	2.23748	10.856	2.43437	5.38663	5.177	2.8406	22.867	5.49886	8.7892	2.75566	2.82089	8.15545	0	2.18604	0	6.8516	0
AIFM3_chr22_21321446	16.7682	17.4761	11.5287	22.1929	41.5497	10.7034	18.782	6.88977	24.5428	2.5762	24.8262	9.19845	12.5336	21.459	13.1761	10.4072	16.9669	9.07952	27.7464	6.09437	15.5194	15.9647	17.0553	17.4511	14.498	18.8103	24.8248	7.08955	20.8202	10.025	8.67157	3.66671	22.3748	32.568	9.73748	8.07994	18.1195	5.6812	15.2447	13.7471	8.7892	13.7783	5.64178	19.0294	24.8644	34.9767	23.8691	29.6903	5.79103
PRAME_chr22_22900174	0	13.7312	18.4458	17.7543	11.8713	2.14069	8.04941	2.29659	2.72698	10.3048	8.27541	2.29961	0	2.38434	13.1761	5.20362	7.27153	20.4289	15.4147	3.04718	5.17312	4.56134	0	8.72555	5.79919	6.2701	13.7916	2.36318	5.20505	2.50624	8.67157	7.33342	6.71243	13.57	7.30311	2.69331	2.5885	5.6812	5.08156	30.2437	8.7892	11.0226	14.1045	0	17.4051	6.55812	7.95638	13.7032	2.89551
ZNRF3_chr22_29279754	3.35363	2.49658	23.0573	0	0	2.14069	13.4157	6.88977	2.72698	5.15241	0	2.29961	3.1334	7.15301	5.27043	10.4072	7.27153	11.3494	3.08294	6.09437	2.58656	6.842	42.6383	5.81703	11.5984	3.13505	8.27495	9.45273	5.20505	0	20.2337	0	6.71243	10.856	7.30311	5.38663	10.354	5.6812	5.08156	0	8.7892	8.26697	5.64178	10.8739	2.48644	2.18604	2.65213	6.8516	2.89551
RHBDD3_chr22_29663914	13.4145	7.48974	16.1401	13.3158	5.93567	8.56274	34.8808	25.2625	10.9079	12.881	8.27541	6.89884	3.1334	19.0747	7.90564	5.20362	4.84769	9.07952	3.08294	0	2.58656	13.684	8.52767	8.72555	8.69878	25.0804	8.27495	4.72637	5.20505	2.50624	5.78105	7.33342	17.8998	5.428	14.6062	0	2.5885	11.3624	10.1631	2.74943	2.92973	5.51131	5.64178	2.71848	12.4322	10.9302	10.6085	6.8516	8.68654
EWSR1_chr22_29663997	13.4145	7.48974	13.8344	13.3158	5.93567	8.56274	34.8808	18.3727	10.9079	12.881	8.27541	6.89884	3.1334	21.459	7.90564	7.80543	4.84769	9.07952	3.08294	0	2.58656	13.684	5.68511	8.72555	8.69878	25.0804	5.51663	4.72637	5.20505	2.50624	2.89052	7.33342	17.8998	5.428	14.6062	0	2.5885	11.3624	10.1631	2.74943	2.92973	5.51131	2.82089	2.71848	9.94575	10.9302	10.6085	9.13547	8.68654
SUN2_chr22_39152024	6.70727	6.24145	6.91719	2.21929	11.8713	12.8441	2.68314	9.18636	5.45396	2.5762	11.0339	9.19845	9.4002	2.38434	10.5409	10.4072	7.27153	11.3494	12.3317	9.14155	10.3462	2.28067	0	2.90852	5.79919	0	0	2.36318	0	7.51872	8.67157	14.6668	13.4249	5.428	7.30311	0	12.9425	14.203	10.1631	5.49886	5.85947	19.2896	5.64178	0	2.48644	13.1162	7.95638	6.8516	2.89551
ST13_chr22_41253012	3.35363	12.4829	0	4.43859	14.8392	10.7034	10.7326	13.7795	8.18094	2.5762	5.51694	9.19845	0	9.53734	13.1761	7.80543	4.84769	11.3494	15.4147	9.14155	7.75968	6.842	11.3702	5.81703	14.498	9.40516	11.0333	2.36318	2.60253	7.51872	8.67157	11.0001	6.71243	2.714	4.86874	10.7733	12.9425	19.8842	0	2.74943	2.92973	11.0226	8.46267	2.71848	9.94575	6.55812	5.30425	6.8516	8.68654
XPNPEP3_chr22_41253084	5.03045	12.4829	0	4.43859	14.8392	8.56274	10.7326	18.3727	8.18094	2.5762	5.51694	9.19845	3.1334	11.9217	13.1761	7.80543	4.84769	11.3494	15.4147	9.14155	7.75968	6.842	11.3702	5.81703	14.498	9.40516	8.27495	2.36318	2.60253	7.51872	8.67157	11.0001	6.71243	2.714	4.86874	13.4666	12.9425	19.8842	0	2.74943	2.92973	11.0226	8.46267	2.71848	9.94575	6.55812	10.6085	6.8516	5.79103
LOC100289361_chr3_142720309	8.38408	7.48974	6.91719	11.0965	17.807	6.42206	18.782	13.7795	40.9047	7.72861	8.27541	16.0973	3.1334	11.9217	28.9873	7.80543	14.5431	13.6193	21.5806	18.2831	10.3462	25.0873	19.8979	8.72555	8.69878	15.6753	8.27495	2.36318	7.80758	10.025	5.78105	3.66671	4.47495	2.714	14.6062	8.07994	7.7655	17.0436	10.1631	2.74943	5.85947	8.26697	5.64178	13.5924	17.4051	6.55812	15.9128	13.7032	5.79103
U2SURP_chr3_142720371	8.38408	7.48974	6.91719	11.0965	17.807	6.42206	16.0988	13.7795	40.9047	7.72861	8.27541	16.0973	3.1334	9.53734	26.3521	7.80543	14.5431	11.3494	21.5806	18.2831	10.3462	22.8067	19.8979	8.72555	8.69878	18.8103	5.51663	2.36318	7.80758	10.025	5.78105	3.66671	4.47495	2.714	14.6062	8.07994	5.177	14.203	10.1631	2.74943	5.85947	8.26697	2.82089	13.5924	17.4051	6.55812	15.9128	11.4193	5.79103
SFMBT1_chr3_53080089	5.03045	8.73803	6.91719	8.87717	2.96783	2.14069	5.36628	0	10.9079	0	11.0339	6.89884	6.2668	9.53734	5.27043	0	4.84769	2.26988	0	6.09437	7.75968	11.4033	0	8.72555	2.89959	21.9454	5.51663	0	5.20505	5.01248	2.89052	0	8.94991	0	0	24.2398	2.5885	5.6812	5.08156	21.9954	0	11.0226	5.64178	8.15545	7.45931	4.37208	13.2606	2.28387	2.89551
MED12L_chr3_150804584	23.4754	6.24145	2.30573	4.43859	14.8392	10.7034	2.68314	9.18636	8.18094	15.4572	0	18.3969	15.667	7.15301	13.1761	5.20362	9.69537	11.3494	3.08294	9.14155	5.17312	18.2453	19.8979	2.90852	8.69878	3.13505	19.3082	7.08955	10.4101	0	11.5621	18.3336	13.4249	2.714	17.0406	21.5465	25.885	5.6812	2.54078	5.49886	14.6487	5.51131	14.1045	13.5924	22.3779	17.4883	13.2606	6.8516	17.3731
DLG1_chr3_197026143	10.0609	11.2346	29.9745	11.0965	14.8392	12.8441	10.7326	16.0761	32.7238	5.15241	5.51694	9.19845	9.4002	19.0747	18.4465	7.80543	12.1192	22.6988	3.08294	18.2831	12.9328	4.56134	11.3702	20.3596	23.1967	3.13505	13.7916	18.9055	18.2177	7.51872	2.89052	3.66671	4.47495	13.57	9.73748	8.07994	12.9425	0	2.54078	19.246	5.85947	11.0226	11.2836	10.8739	19.8915	15.3023	26.5213	20.5548	8.68654
LOC439933_chr4_36258139	8.38408	11.2346	4.61146	8.87717	14.8392	19.2662	8.04941	11.483	13.6349	18.0334	11.0339	29.895	12.5336	9.53734	34.2578	7.80543	14.5431	6.80964	9.24881	15.2359	10.3462	13.684	8.52767	14.5426	11.5984	25.0804	13.7916	35.4478	13.0126	5.01248	2.89052	11.0001	11.1874	2.714	14.6062	16.1599	12.9425	5.6812	17.7855	10.9977	5.85947	33.0679	5.64178	19.0294	12.4322	13.1162	15.9128	11.4193	8.68654
ZNF721_chr4_492960	11.7377	7.48974	11.5287	13.3158	8.9035	23.5475	13.4157	4.59318	10.9079	20.6096	2.75847	6.89884	12.5336	9.53734	15.8113	2.60181	21.8146	20.4289	21.5806	27.4246	7.75968	13.684	14.2128	23.2681	11.5984	3.13505	5.51663	11.8159	20.8202	17.5437	0	7.33342	20.1373	21.712	17.0406	10.7733	10.354	14.203	7.62234	16.4966	11.7189	11.0226	14.1045	5.43697	12.4322	17.4883	7.95638	11.4193	8.68654
PIGG_chr4_492988	13.4145	8.73803	11.5287	11.0965	8.9035	23.5475	13.4157	9.18636	10.9079	20.6096	2.75847	6.89884	12.5336	9.53734	15.8113	2.60181	24.2384	20.4289	21.5806	27.4246	7.75968	13.684	14.2128	23.2681	11.5984	3.13505	5.51663	11.8159	20.8202	17.5437	0	7.33342	20.1373	21.712	17.0406	10.7733	10.354	14.203	7.62234	16.4966	11.7189	11.0226	14.1045	5.43697	12.4322	17.4883	7.95638	9.13547	8.68654
ADD1_chr4_2845876	1.67682	11.2346	4.61146	0	11.8713	8.56274	5.36628	11.483	5.45396	0	0	11.4981	6.2668	4.76867	13.1761	13.009	7.27153	2.26988	12.3317	6.09437	10.3462	9.12267	5.68511	2.90852	2.89959	9.40516	5.51663	16.5423	5.20505	7.51872	0	3.66671	0	8.142	4.86874	2.69331	5.177	8.52181	2.54078	16.4966	5.85947	11.0226	0	8.15545	4.97287	0	2.65213	2.28387	2.89551
LGI2_chr4_25032414	11.7377	9.98632	4.61146	15.535	17.807	23.5475	0	6.88977	27.2698	10.3048	13.7923	16.0973	21.9338	14.306	7.90564	5.20362	7.27153	22.6988	30.8294	9.14155	10.3462	18.2453	17.0553	23.2681	17.3976	6.2701	13.7916	16.5423	23.4227	17.5437	34.6863	14.6668	8.94991	5.428	12.1718	13.4666	12.9425	17.0436	7.62234	8.24828	23.4379	16.5339	16.9253	2.71848	9.94575	6.55812	0	15.9871	20.2686
NSUN2_chr5_6633473	10.0609	7.48974	4.61146	0	2.96783	4.28137	13.4157	6.88977	5.45396	2.5762	5.51694	2.29961	12.5336	14.306	7.90564	5.20362	16.9669	11.3494	0	9.14155	2.58656	20.526	31.2681	14.5426	11.5984	3.13505	5.51663	4.72637	2.60253	7.51872	5.78105	7.33342	6.71243	0	9.73748	2.69331	2.5885	5.6812	5.08156	8.24828	5.85947	0	2.82089	2.71848	12.4322	4.37208	2.65213	27.4064	0
SRD5A1_chr5_6633499	10.0609	7.48974	4.61146	0	2.96783	4.28137	13.4157	6.88977	5.45396	2.5762	5.51694	2.29961	12.5336	14.306	7.90564	5.20362	16.9669	11.3494	0	9.14155	2.58656	20.526	31.2681	14.5426	11.5984	3.13505	5.51663	4.72637	2.60253	7.51872	5.78105	7.33342	6.71243	0	9.73748	2.69331	2.5885	5.6812	5.08156	8.24828	2.92973	0	2.82089	2.71848	12.4322	4.37208	2.65213	27.4064	0
MRPS27_chr5_71616084	18.445	7.48974	11.5287	2.21929	5.93567	4.28137	13.4157	4.59318	5.45396	12.881	8.27541	9.19845	9.4002	4.76867	15.8113	20.8145	7.27153	15.8892	6.16587	15.2359	12.9328	6.842	2.84256	0	2.89959	12.5402	5.51663	9.45273	15.6152	2.50624	2.89052	3.66671	4.47495	10.856	19.475	8.07994	10.354	11.3624	7.62234	10.9977	2.92973	16.5339	2.82089	0	14.9186	13.1162	13.2606	6.8516	11.5821
PTCD2_chr5_71616193	18.445	8.73803	11.5287	2.21929	5.93567	4.28137	10.7326	4.59318	5.45396	7.72861	8.27541	6.89884	12.5336	4.76867	13.1761	20.8145	7.27153	15.8892	3.08294	15.2359	12.9328	6.842	2.84256	0	2.89959	9.40516	5.51663	4.72637	7.80758	2.50624	2.89052	3.66671	4.47495	10.856	19.475	13.4666	5.177	8.52181	7.62234	10.9977	2.92973	19.2896	2.82089	0	19.8915	13.1162	13.2606	9.13547	11.5821
TNPO1_chr5_72112417	3.35363	0	13.8344	0	5.93567	2.14069	2.68314	18.3727	5.45396	5.15241	0	6.89884	6.2668	11.9217	5.27043	5.20362	2.42384	0	3.08294	9.14155	7.75968	6.842	8.52767	2.90852	11.5984	12.5402	11.0333	7.08955	7.80758	22.5562	14.4526	11.0001	0	5.428	9.73748	18.8532	2.5885	17.0436	10.1631	8.24828	20.5081	8.26697	2.82089	8.15545	19.8915	2.18604	15.9128	2.28387	17.3731
LOC101927190_chr5_115710267	15.0914	17.4761	13.8344	8.87717	20.7748	12.8441	10.7326	9.18636	5.45396	41.2193	13.7923	2.29961	6.2668	26.2277	18.4465	20.8145	19.3907	34.0482	24.6635	18.2831	25.8656	11.4033	22.7405	23.2681	2.89959	25.0804	27.5832	18.9055	10.4101	32.5811	23.1242	14.6668	26.8497	21.712	14.6062	16.1599	12.9425	11.3624	12.7039	10.9977	11.7189	11.0226	11.2836	27.1848	17.4051	15.3023	31.8255	11.4193	8.68654
GFRA3_chr5_137610253	8.38408	19.9726	20.7516	22.1929	11.8713	17.1255	5.36628	20.6693	10.9079	38.6431	16.5508	22.9961	25.0672	26.2277	15.8113	18.2127	14.5431	18.159	0	18.2831	10.3462	36.4907	14.2128	2.90852	11.5984	18.8103	11.0333	18.9055	13.0126	22.5562	20.2337	29.3337	6.71243	16.284	14.6062	10.7733	20.708	11.3624	15.2447	13.7471	17.5784	2.75566	19.7462	19.0294	19.8915	21.8604	15.9128	13.7032	20.2686
NDST1_chr5_149887673	13.4145	19.9726	18.4458	13.3158	20.7748	10.7034	16.0988	22.9659	19.0889	10.3048	27.5847	6.89884	25.0672	28.612	10.5409	20.8145	16.9669	6.80964	6.16587	24.3775	25.8656	25.0873	11.3702	11.6341	8.69878	9.40516	16.5499	35.4478	15.6152	20.0499	20.2337	14.6668	11.1874	16.284	17.0406	10.7733	15.531	17.0436	10.1631	5.49886	17.5784	19.2896	22.5671	13.5924	12.4322	17.4883	10.6085	11.4193	2.89551
THG1L_chr5_157158322	3.35363	9.98632	6.91719	17.7543	0	8.56274	5.36628	16.0761	2.72698	15.4572	11.0339	9.19845	6.2668	2.38434	7.90564	10.4072	12.1192	4.53976	0	9.14155	7.75968	20.526	11.3702	17.4511	2.89959	12.5402	5.51663	2.36318	15.6152	20.0499	5.78105	3.66671	13.4249	5.428	7.30311	2.69331	15.531	34.0872	10.1631	2.74943	8.7892	11.0226	8.46267	8.15545	7.45931	6.55812	15.9128	6.8516	2.89551
NSD1_chr5_176560079	0	4.99316	6.91719	2.21929	0	8.56274	0	0	5.45396	2.5762	5.51694	0	6.2668	2.38434	5.27043	2.60181	2.42384	0	0	0	7.75968	6.842	5.68511	5.81703	8.69878	0	5.51663	0	2.60253	0	0	0	4.47495	5.428	2.43437	2.69331	5.177	0	2.54078	0	8.7892	0	8.46267	0	9.94575	2.18604	5.30425	6.8516	0
LINC00847_chr5_180257956	15.0914	18.7243	16.1401	8.87717	5.93567	10.7034	26.8314	9.18636	2.72698	20.6096	13.7923	6.89884	18.8004	4.76867	18.4465	5.20362	12.1192	0	6.16587	3.04718	5.17312	4.56134	19.8979	0	20.2972	6.2701	2.75832	9.45273	10.4101	2.50624	11.5621	11.0001	2.23748	13.57	7.30311	2.69331	10.354	11.3624	7.62234	5.49886	8.7892	8.26697	11.2836	10.8739	12.4322	6.55812	13.2606	11.4193	5.79103
ADGRG6_chr6_142623055	13.4145	16.2278	9.22292	31.0701	11.8713	8.56274	16.0988	22.9659	10.9079	12.881	11.0339	18.3969	15.667	11.9217	15.8113	18.2127	12.1192	9.07952	6.16587	36.5662	15.5194	18.2453	14.2128	17.4511	11.5984	6.2701	27.5832	11.8159	5.20505	25.0624	11.5621	11.0001	20.1373	10.856	12.1718	13.4666	23.2965	11.3624	17.7855	30.2437	5.85947	8.26697	5.64178	8.15545	19.8915	17.4883	2.65213	20.5548	14.4776
MDFI_chr6_41606194	3.35363	22.4692	9.22292	13.3158	14.8392	25.6882	5.36628	11.483	8.18094	10.3048	13.7923	11.4981	21.9338	2.38434	5.27043	7.80543	12.1192	6.80964	3.08294	6.09437	10.3462	27.368	19.8979	8.72555	5.79919	0	13.7916	21.2687	26.0253	15.0374	17.3431	11.0001	24.6122	35.282	2.43437	13.4666	7.7655	5.6812	7.62234	10.9977	14.6487	13.7783	22.5671	13.5924	9.94575	32.7906	13.2606	11.4193	20.2686
LOC101927211_chr6_57037011	8.38408	11.2346	18.4458	11.0965	8.9035	10.7034	10.7326	9.18636	8.18094	18.0334	11.0339	20.6965	12.5336	2.38434	7.90564	10.4072	9.69537	9.07952	12.3317	18.2831	15.5194	4.56134	5.68511	2.90852	14.498	12.5402	19.3082	11.8159	13.0126	2.50624	8.67157	11.0001	8.94991	13.57	17.0406	18.8532	7.7655	8.52181	7.62234	16.4966	2.92973	16.5339	28.2089	5.43697	7.45931	6.55812	2.65213	6.8516	11.5821
BAG2_chr6_57037103	6.70727	13.7312	18.4458	13.3158	8.9035	10.7034	10.7326	9.18636	8.18094	15.4572	16.5508	20.6965	9.4002	2.38434	7.90564	10.4072	14.5431	13.6193	15.4147	15.2359	15.5194	4.56134	8.52767	2.90852	14.498	12.5402	16.5499	7.08955	13.0126	5.01248	5.78105	11.0001	8.94991	16.284	12.1718	16.1599	5.177	8.52181	7.62234	16.4966	2.92973	16.5339	28.2089	8.15545	7.45931	10.9302	2.65213	9.13547	14.4776
MAP3K7_chr6_91297020	13.4145	16.2278	2.30573	8.87717	32.6462	8.56274	5.36628	4.59318	2.72698	5.15241	0	11.4981	12.5336	9.53734	7.90564	7.80543	19.3907	20.4289	15.4147	0	2.58656	6.842	11.3702	5.81703	5.79919	3.13505	5.51663	7.08955	5.20505	10.025	5.78105	14.6668	6.71243	5.428	14.6062	10.7733	10.354	22.7248	10.1631	10.9977	8.7892	13.7783	0	10.8739	14.9186	10.9302	10.6085	15.9871	5.79103
LOC101928140_chr6_128349009	18.445	4.99316	11.5287	6.65788	20.7748	17.1255	5.36628	18.3727	16.3619	12.881	24.8262	6.89884	21.9338	4.76867	13.1761	18.2127	12.1192	9.07952	9.24881	12.1887	12.9328	4.56134	5.68511	11.6341	5.79919	3.13505	8.27495	9.45273	13.0126	10.025	2.89052	14.6668	8.94991	5.428	4.86874	8.07994	18.1195	17.0436	10.1631	16.4966	23.4379	13.7783	25.388	5.43697	17.4051	10.9302	18.5649	18.2709	26.0596
TMEM200A_chr6_130687425	15.0914	12.4829	11.5287	11.0965	8.9035	10.7034	8.04941	16.0761	10.9079	7.72861	11.0339	20.6965	12.5336	7.15301	7.90564	15.6109	9.69537	6.80964	18.4976	3.04718	2.58656	20.526	14.2128	5.81703	23.1967	3.13505	8.27495	11.8159	5.20505	5.01248	2.89052	11.0001	11.1874	18.998	4.86874	13.4666	36.239	14.203	17.7855	13.7471	8.7892	16.5339	8.46267	24.4664	12.4322	19.6744	7.95638	11.4193	8.68654
ESR1_chr6_152128453	15.0914	17.4761	16.1401	8.87717	29.6783	12.8441	5.36628	11.483	32.7238	10.3048	8.27541	13.7977	6.2668	30.9964	5.27043	20.8145	7.27153	18.159	9.24881	6.09437	10.3462	4.56134	17.0553	26.1766	8.69878	9.40516	11.0333	14.1791	10.4101	2.50624	17.3431	11.0001	11.1874	10.856	21.9093	13.4666	12.9425	19.8842	20.3262	10.9977	23.4379	0	5.64178	27.1848	12.4322	8.74416	7.95638	29.6903	11.5821
ESR1_chr6_152128813	16.7682	17.4761	18.4458	11.0965	32.6462	19.2662	8.04941	13.7795	29.9968	12.881	8.27541	6.89884	6.2668	33.3807	7.90564	20.8145	7.27153	15.8892	6.16587	6.09437	10.3462	11.4033	17.0553	26.1766	14.498	9.40516	11.0333	14.1791	10.4101	7.51872	8.67157	11.0001	11.1874	10.856	19.475	13.4666	12.9425	22.7248	17.7855	8.24828	23.4379	0	11.2836	35.3403	7.45931	8.74416	7.95638	27.4064	14.4776
TTYH3_chr7_2671602	28.5059	12.4829	6.91719	4.43859	5.93567	8.56274	8.04941	4.59318	5.45396	10.3048	8.27541	16.0973	6.2668	7.15301	10.5409	7.80543	9.69537	9.07952	3.08294	3.04718	2.58656	13.684	11.3702	11.6341	11.5984	15.6753	2.75832	4.72637	2.60253	10.025	0	18.3336	4.47495	2.714	31.6468	8.07994	12.9425	11.3624	20.3262	8.24828	5.85947	2.75566	2.82089	5.43697	12.4322	8.74416	15.9128	9.13547	8.68654
ABHD11-AS1_chr7_73149398	8.38408	19.9726	18.4458	17.7543	17.807	12.8441	16.0988	4.59318	5.45396	18.0334	5.51694	20.6965	21.9338	14.306	5.27043	33.8235	7.27153	20.4289	24.6635	3.04718	12.9328	18.2453	14.2128	26.1766	8.69878	9.40516	13.7916	7.08955	13.0126	27.5686	14.4526	14.6668	8.94991	10.856	12.1718	10.7733	23.2965	17.0436	12.7039	0	14.6487	8.26697	11.2836	13.5924	14.9186	13.1162	21.217	25.1225	23.1641
HIP1_chr7_75368290	11.7377	6.24145	0	2.21929	8.9035	2.14069	5.36628	13.7795	5.45396	0	13.7923	11.4981	9.4002	9.53734	7.90564	5.20362	9.69537	11.3494	6.16587	9.14155	7.75968	2.28067	0	5.81703	11.5984	21.9454	2.75832	9.45273	2.60253	0	11.5621	0	2.23748	10.856	0	5.38663	5.177	2.8406	2.54078	27.4943	2.92973	5.51131	5.64178	8.15545	4.97287	0	7.95638	2.28387	2.89551
GS1-259H13.2_chr7_99195901	13.4145	7.48974	4.61146	8.87717	2.96783	8.56274	0	20.6693	16.3619	18.0334	0	9.19845	3.1334	2.38434	13.1761	10.4072	16.9669	4.53976	3.08294	12.1887	0	4.56134	2.84256	5.81703	5.79919	9.40516	16.5499	4.72637	10.4101	7.51872	8.67157	14.6668	15.6623	13.57	2.43437	8.07994	2.5885	17.0436	12.7039	13.7471	11.7189	8.26697	14.1045	19.0294	7.45931	6.55812	26.5213	31.9741	8.68654
MBLAC1_chr7_99724319	6.70727	11.2346	4.61146	6.65788	14.8392	2.14069	2.68314	9.18636	0	15.4572	2.75847	9.19845	18.8004	21.459	0	10.4072	9.69537	2.26988	21.5806	3.04718	25.8656	2.28067	5.68511	2.90852	5.79919	3.13505	2.75832	14.1791	13.0126	2.50624	0	7.33342	11.1874	5.428	0	2.69331	0	8.52181	12.7039	8.24828	0	11.0226	8.46267	2.71848	12.4322	8.74416	5.30425	6.8516	17.3731
MESTIT1_chr7_130131013	26.8291	17.4761	0	22.1929	2.96783	14.9848	16.0988	9.18636	8.18094	23.1858	19.3093	16.0973	6.2668	7.15301	18.4465	10.4072	2.42384	15.8892	27.7464	15.2359	10.3462	11.4033	22.7405	11.6341	5.79919	3.13505	8.27495	11.8159	5.20505	20.0499	0	11.0001	15.6623	13.57	9.73748	8.07994	2.5885	11.3624	17.7855	5.49886	5.85947	11.0226	11.2836	2.71848	2.48644	19.6744	10.6085	6.8516	0
MEST_chr7_130131169	20.1218	17.4761	0	22.1929	2.96783	10.7034	18.782	11.483	8.18094	23.1858	16.5508	13.7977	9.4002	4.76867	18.4465	10.4072	2.42384	15.8892	27.7464	15.2359	7.75968	11.4033	22.7405	14.5426	5.79919	3.13505	8.27495	11.8159	2.60253	17.5437	2.89052	11.0001	15.6623	13.57	9.73748	5.38663	2.5885	11.3624	15.2447	5.49886	5.85947	5.51131	11.2836	2.71848	2.48644	19.6744	13.2606	6.8516	0
MEST_chr7_130131898	20.1218	12.4829	4.61146	17.7543	5.93567	19.2662	21.4651	9.18636	13.6349	12.881	13.7923	13.7977	3.1334	2.38434	13.1761	10.4072	7.27153	15.8892	21.5806	18.2831	5.17312	15.9647	11.3702	26.1766	17.3976	6.2701	11.0333	9.45273	15.6152	17.5437	11.5621	11.0001	6.71243	13.57	17.0406	10.7733	2.5885	11.3624	7.62234	2.74943	14.6487	8.26697	14.1045	10.8739	4.97287	4.37208	10.6085	4.56773	8.68654
PODXL_chr7_131241376	6.70727	9.98632	13.8344	11.0965	5.93567	17.1255	18.782	13.7795	8.18094	0	8.27541	25.2957	3.1334	14.306	18.4465	5.20362	4.84769	18.159	12.3317	21.3303	7.75968	22.8067	8.52767	5.81703	8.69878	6.2701	19.3082	2.36318	7.80758	35.0874	8.67157	18.3336	15.6623	8.142	24.3437	13.4666	10.354	11.3624	7.62234	13.7471	17.5784	5.51131	2.82089	2.71848	14.9186	0	7.95638	13.7032	11.5821
GALNT11_chr7_151722758	6.70727	6.24145	2.30573	2.21929	8.9035	8.56274	18.782	11.483	8.18094	7.72861	2.75847	16.0973	6.2668	4.76867	2.63521	15.6109	2.42384	9.07952	9.24881	6.09437	15.5194	9.12267	5.68511	2.90852	0	3.13505	8.27495	2.36318	5.20505	5.01248	8.67157	7.33342	20.1373	5.428	4.86874	5.38663	12.9425	0	15.2447	16.4966	8.7892	11.0226	2.82089	19.0294	9.94575	17.4883	5.30425	11.4193	14.4776
CHRAC1_chr8_141521396	5.03045	6.24145	6.91719	2.21929	2.96783	6.42206	5.36628	2.29659	8.18094	0	2.75847	9.19845	0	0	0	0	4.84769	2.26988	6.16587	9.14155	10.3462	15.9647	11.3702	5.81703	0	6.2701	0	4.72637	0	5.01248	0	0	2.23748	0	7.30311	8.07994	10.354	14.203	2.54078	10.9977	0	19.2896	11.2836	10.8739	0	10.9302	0	2.28387	2.89551
ADGRB1_chr8_143545376	18.445	23.7175	6.91719	15.535	17.807	23.5475	26.8314	11.483	19.0889	15.4572	19.3093	18.3969	43.8676	26.2277	28.9873	23.4163	19.3907	13.6193	12.3317	12.1887	18.1059	15.9647	5.68511	17.4511	17.3976	37.6206	0	16.5423	10.4101	10.025	8.67157	14.6668	20.1373	16.284	24.3437	24.2398	2.5885	25.5654	12.7039	16.4966	5.85947	8.26697	19.7462	24.4664	7.45931	17.4883	23.8691	13.7032	11.5821
SLC52A2_chr8_145582275	3.35363	4.99316	6.91719	6.65788	8.9035	4.28137	2.68314	9.18636	8.18094	2.5762	11.0339	4.59922	0	4.76867	10.5409	2.60181	2.42384	9.07952	3.08294	18.2831	0	9.12267	11.3702	26.1766	5.79919	6.2701	2.75832	4.72637	2.60253	5.01248	2.89052	18.3336	4.47495	5.428	9.73748	2.69331	7.7655	11.3624	2.54078	8.24828	8.7892	5.51131	2.82089	0	4.97287	8.74416	5.30425	9.13547	2.89551
CYHR1_chr8_145691031	3.35363	1.24829	4.61146	2.21929	2.96783	4.28137	2.68314	6.88977	2.72698	10.3048	5.51694	2.29961	0	9.53734	5.27043	5.20362	4.84769	11.3494	6.16587	3.04718	0	4.56134	28.4256	0	2.89959	18.8103	5.51663	9.45273	7.80758	5.01248	0	3.66671	2.23748	5.428	2.43437	2.69331	2.5885	2.8406	0	2.74943	8.7892	5.51131	0	2.71848	0	8.74416	10.6085	2.28387	2.89551
C9orf72_chr9_27573491	10.0609	19.9726	6.91719	6.65788	8.9035	6.42206	8.04941	11.483	10.9079	5.15241	5.51694	4.59922	3.1334	4.76867	10.5409	10.4072	9.69537	13.6193	3.08294	9.14155	12.9328	6.842	0	0	5.79919	28.2155	11.0333	4.72637	0	7.51872	8.67157	0	8.94991	13.57	9.73748	13.4666	15.531	5.6812	5.08156	2.74943	0	19.2896	19.7462	5.43697	4.97287	0	0	6.8516	17.3731
ANKRD20A4_chr9_69381980	13.4145	11.2346	11.5287	0	8.9035	25.6882	18.782	13.7795	5.45396	33.4907	5.51694	11.4981	28.2006	7.15301	10.5409	7.80543	16.9669	6.80964	6.16587	21.3303	10.3462	13.684	2.84256	31.9937	2.89959	12.5402	22.0665	7.08955	23.4227	10.025	8.67157	25.667	26.8497	8.142	7.30311	13.4666	15.531	25.5654	7.62234	5.49886	5.85947	0	8.46267	13.5924	12.4322	6.55812	23.8691	4.56773	11.5821
TGFBR1_chr9_101867370	10.0609	2.49658	6.91719	2.21929	2.96783	6.42206	5.36628	9.18636	5.45396	10.3048	5.51694	13.7977	9.4002	26.2277	5.27043	15.6109	7.27153	9.07952	12.3317	0	7.75968	4.56134	31.2681	11.6341	8.69878	3.13505	2.75832	11.8159	2.60253	0	5.78105	0	11.1874	0	17.0406	5.38663	12.9425	0	7.62234	0	2.92973	13.7783	14.1045	5.43697	7.45931	8.74416	10.6085	2.28387	0
CTNNAL1_chr9_111775874	20.1218	3.74487	16.1401	2.21929	0	14.9848	0	20.6693	16.3619	10.3048	16.5508	16.0973	12.5336	23.8434	18.4465	5.20362	4.84769	13.6193	15.4147	18.2831	31.0387	4.56134	11.3702	2.90852	11.5984	3.13505	11.0333	4.72637	7.80758	7.51872	2.89052	7.33342	8.94991	13.57	4.86874	5.38663	10.354	2.8406	10.1631	13.7471	5.85947	5.51131	11.2836	8.15545	14.9186	13.1162	2.65213	11.4193	8.68654
SLC31A2_chr9_115913237	1.67682	3.74487	13.8344	15.535	8.9035	12.8441	5.36628	6.88977	16.3619	12.881	8.27541	6.89884	3.1334	9.53734	5.27043	5.20362	9.69537	11.3494	3.08294	6.09437	5.17312	11.4033	39.7958	2.90852	0	0	11.0333	0	23.4227	12.5312	11.5621	3.66671	4.47495	13.57	12.1718	24.2398	15.531	14.203	7.62234	16.4966	0	8.26697	11.2836	13.5924	4.97287	4.37208	13.2606	11.4193	14.4776
SLC25A25_chr9_130830478	8.38408	6.24145	2.30573	4.43859	2.96783	4.28137	2.68314	6.88977	5.45396	0	2.75847	2.29961	6.2668	19.0747	10.5409	0	4.84769	6.80964	6.16587	9.14155	5.17312	0	11.3702	0	5.79919	9.40516	0	7.08955	10.4101	5.01248	2.89052	0	4.47495	10.856	0	2.69331	5.177	8.52181	2.54078	5.49886	2.92973	5.51131	2.82089	10.8739	7.45931	17.4883	7.95638	15.9871	11.5821
C9orf106_chr9_132083294	18.445	12.4829	27.6688	24.4122	23.7427	12.8441	10.7326	27.5591	27.2698	30.9144	16.5508	16.0973	15.667	21.459	7.90564	5.20362	16.9669	27.2386	15.4147	21.3303	18.1059	25.0873	31.2681	11.6341	8.69878	25.0804	11.0333	25.995	13.0126	5.01248	14.4526	11.0001	22.3748	24.426	21.9093	5.38663	28.4735	8.52181	15.2447	10.9977	11.7189	19.2896	11.2836	13.5924	14.9186	13.1162	7.95638	6.8516	5.79103
DNLZ_chr9_139258263	13.4145	2.49658	9.22292	2.21929	2.96783	4.28137	8.04941	4.59318	2.72698	5.15241	0	2.29961	9.4002	9.53734	5.27043	7.80543	4.84769	0	18.4976	3.04718	0	6.842	5.68511	0	2.89959	9.40516	5.51663	4.72637	7.80758	5.01248	2.89052	3.66671	2.23748	10.856	9.73748	2.69331	12.9425	8.52181	7.62234	5.49886	0	11.0226	8.46267	10.8739	2.48644	13.1162	5.30425	11.4193	2.89551
MIR4674_chr9_139440711	11.7377	8.73803	0	0	0	2.14069	13.4157	6.88977	8.18094	0	2.75847	0	0	9.53734	5.27043	2.60181	7.27153	9.07952	6.16587	15.2359	7.75968	4.56134	0	2.90852	0	0	8.27495	4.72637	2.60253	2.50624	2.89052	0	4.47495	5.428	9.73748	5.38663	5.177	2.8406	2.54078	2.74943	0	5.51131	0	2.71848	4.97287	4.37208	15.9128	4.56773	0
SNORA43_chr9_139620689	16.7682	11.2346	18.4458	17.7543	8.9035	12.8441	5.36628	32.1523	13.6349	5.15241	2.75847	18.3969	12.5336	14.306	10.5409	13.009	9.69537	4.53976	21.5806	6.09437	20.6925	9.12267	17.0553	17.4511	11.5984	0	11.0333	7.08955	18.2177	2.50624	14.4526	7.33342	15.6623	16.284	19.475	24.2398	0	8.52181	10.1631	2.74943	29.2973	11.0226	14.1045	16.3109	24.8644	21.8604	21.217	9.13547	20.2686
ENTPD2_chr9_139948503	20.1218	17.4761	6.91719	8.87717	5.93567	6.42206	2.68314	16.0761	27.2698	23.1858	8.27541	25.2957	6.2668	9.53734	10.5409	0	16.9669	4.53976	9.24881	12.1887	10.3462	22.8067	11.3702	5.81703	2.89959	12.5402	0	2.36318	31.2303	15.0374	14.4526	18.3336	24.6122	21.712	17.0406	8.07994	7.7655	2.8406	7.62234	5.49886	11.7189	11.0226	5.64178	2.71848	19.8915	4.37208	15.9128	6.8516	2.89551
PNMA6A_chrX_152240796	8.38408	6.24145	0	2.21929	0	8.56274	5.36628	2.29659	5.45396	5.15241	8.27541	4.59922	6.2668	4.76867	2.63521	10.4072	2.42384	4.53976	3.08294	3.04718	7.75968	25.0873	8.52767	14.5426	8.69878	9.40516	11.0333	2.36318	5.20505	5.01248	0	0	13.4249	2.714	9.73748	8.07994	0	11.3624	0	2.74943	2.92973	2.75566	2.82089	10.8739	4.97287	4.37208	13.2606	6.8516	5.79103
MID1IP1-AS1_chrX_38663136	8.38408	13.7312	11.5287	8.87717	8.9035	17.1255	10.7326	2.29659	16.3619	18.0334	30.3432	11.4981	3.1334	9.53734	13.1761	10.4072	7.27153	9.07952	21.5806	15.2359	5.17312	6.842	8.52767	14.5426	5.79919	3.13505	5.51663	9.45273	10.4101	5.01248	11.5621	7.33342	4.47495	16.284	12.1718	16.1599	10.354	5.6812	7.62234	2.74943	11.7189	8.26697	8.46267	8.15545	7.45931	10.9302	10.6085	11.4193	14.4776
LOC100421746_chrX_55306520	15.0914	18.7243	16.1401	11.0965	29.6783	21.4069	8.04941	4.59318	13.6349	10.3048	41.377	9.19845	12.5336	11.9217	34.2578	23.4163	9.69537	18.159	12.3317	15.2359	23.279	15.9647	17.0553	17.4511	5.79919	18.8103	24.8248	18.9055	20.8202	17.5437	14.4526	22.0003	11.1874	8.142	17.0406	10.7733	28.4735	17.0436	15.2447	8.24828	17.5784	19.2896	5.64178	19.0294	9.94575	6.55812	15.9128	15.9871	14.4776
HMGB3_chrX_150151747	10.0609	8.73803	2.30573	6.65788	8.9035	4.28137	8.04941	2.29659	2.72698	5.15241	11.0339	6.89884	15.667	21.459	5.27043	7.80543	7.27153	11.3494	3.08294	0	5.17312	20.526	2.84256	2.90852	0	0	0	2.36318	2.60253	7.51872	8.67157	7.33342	6.71243	8.142	12.1718	0	0	2.8406	12.7039	13.7471	5.85947	2.75566	2.82089	8.15545	14.9186	8.74416	10.6085	4.56773	11.5821
TEX28_chrX_153523454	21.7986	16.2278	18.4458	8.87717	14.8392	17.1255	13.4157	11.483	5.45396	15.4572	5.51694	25.2957	28.2006	19.0747	15.8113	20.8145	16.9669	18.159	21.5806	18.2831	10.3462	9.12267	14.2128	20.3596	34.7951	3.13505	8.27495	4.72637	28.6278	25.0624	14.4526	11.0001	11.1874	16.284	17.0406	10.7733	28.4735	17.0436	10.1631	16.4966	8.7892	5.51131	11.2836	8.15545	7.45931	8.74416	37.1298	9.13547	5.79103
TEX28_chrX_153523564	21.7986	18.7243	18.4458	8.87717	20.7748	42.8137	13.4157	11.483	2.72698	15.4572	5.51694	27.5953	28.2006	21.459	15.8113	20.8145	16.9669	18.159	18.4976	18.2831	10.3462	11.4033	11.3702	20.3596	37.6947	3.13505	8.27495	4.72637	31.2303	25.0624	14.4526	11.0001	13.4249	16.284	14.6062	13.4666	28.4735	14.203	10.1631	16.4966	11.7189	5.51131	11.2836	10.8739	9.94575	10.9302	34.4776	9.13547	8.68654
TKTL1_chrX_153524026	8.38408	19.9726	11.5287	15.535	17.807	44.9544	21.4651	9.18636	5.45396	18.0334	5.51694	25.2957	21.9338	26.2277	15.8113	13.009	24.2384	18.159	15.4147	24.3775	18.1059	13.684	17.0553	26.1766	28.9959	3.13505	5.51663	9.45273	33.8328	20.0499	14.4526	11.0001	11.1874	21.712	17.0406	16.1599	28.4735	8.52181	12.7039	21.9954	23.4379	13.7783	31.0298	10.8739	7.45931	13.1162	15.9128	11.4193	8.68654
[truncated: 124 more columns]

## Sheet: Supplementary Table 1b
Col1	Col2	Col3	Gene ID	Type	Tax ID	Homologene Gene ID	Homologene Gene Tax ID	Gene Symbol	Description	Biological Process (GO)	Kinase Class (UniProt)	Protein Function (Protein Atlas)	Subcellular Location (Protein Atlas)	Drug (DrugBank)	Canonical Pathways	Hallmark Gene Sets	GO:0030155 regulation of cell adhesion	GO:0120031 plasma membrane bounded cell p	GO:0010942 positive regulation of cell de	GO:0030522 intracellular receptor signali	GO:0006929 substrate-dependent cell migra	R-HSA-3928665 EPH-ephrin mediated repulsion	GO:0051098 regulation of binding	GO:1901264 carbohydrate derivative transp	GO:0001655 urogenital system development	GO:0002695 negative regulation of leukocy	GO:0090066 regulation of anatomical struc	GO:1904019 epithelial cell apoptotic proc	GO:0040036 regulation of fibroblast growt	GO:0048706 embryonic skeletal system deve	GO:0060749 mammary gland alveolus develop	GO:0030100 regulation of endocytosis	GO:2000142 regulation of DNA-templated tr	GO:1902893 regulation of pri-miRNA transc	R-HSA-6782315 tRNA modification in the nucle	GO:0061564 axon development
PLA2G2E	chr1	20250110	30814	symbol	H. sapiens	30814	H. sapiens	PLA2G2E	phospholipase A2 group IIE	GO:0050482 arachidonic acid secretion;GO:0036148 phosphatidylglycerol acyl-chain remodeling;GO:0034374 low-density lipoprotein particle remodeling		Enzymes/ENZYME proteins/Hydrolases;RAS pathway related proteins		Aminosalicylic Acid (Phospholipase a2 activity);1,4-Butanediol (Phospholipase a2 activity);N-Tridecanoic Acid (Phospholipase a2 activity);9-Hydroxy-8-Methoxy-6-Nitro-Phenanthrol[3,4-D][1,3]Dioxole-5-Carboxylic Acid (Phospholipase a2 activity);Indolylpropionic Acid (Phospholipase a2 activity);P-Anisic Acid (Phospholipase a2 activity);Oxyphenbutazone (Phospholipase a2 activity);Glycerol (Phospholip…			1.0	0.0	0.0	0.0	0.0	0.0	0.0	0.0	0.0	1.0	0.0	0.0	0.0	0.0	0.0	0.0	0.0	0.0	0.0	0.0
CRNN	chr1	152386750	49860	symbol	H. sapiens	49860	H. sapiens	CRNN	cornulin	GO:1902808 positive regulation of cell cycle G1/S phase transition;GO:0014066 regulation of phosphatidylinositol 3-kinase signaling;GO:0051092 positive regulation of NF-kappaB transcription factor activity					(M5883)NABA SECRETED FACTORS; (M5885)NABA MATRISOME ASSOCIATED; (M5889)NABA MATRISOME		0.0	0.0	0.0	0.0	0.0	0.0	0.0	0.0	0.0	0.0	0.0	0.0	0.0	0.0	0.0	0.0	0.0	0.0	0.0	0.0
SNORD80	chr1	173834041	26774	symbol	H. sapiens	26774	H. sapiens	SNORD80	small nucleolar RNA, C/D box 80								0.0	0.0	0.0	0.0	0.0	0.0	0.0	0.0	0.0	0.0	0.0	0.0	0.0	0.0	0.0	0.0	0.0	0.0	0.0	0.0
HSD11B1	chr1	209878135	3290	symbol	H. sapiens	3290	H. sapiens	HSD11B1	hydroxysteroid 11-beta dehydrogenase 1	GO:0006704 glucocorticoid biosynthetic process;GO:0008211 glucocorticoid metabolic process;GO:0006706 steroid catabolic process		Enzymes/ENZYME proteins/Oxidoreductases		NADH (11-beta-hydroxysteroid dehydrogenase [nad(p)] activity);Prednisone (11-beta-hydroxysteroid dehydrogenase [nad(p)] activity);Carbenoxolone (11-beta-hydroxysteroid dehydrogenase [nad(p)] activity);2'-Monophosphoadenosine 5'-Diphosphoribose (11-beta-hydroxysteroid dehydrogenase [nad(p)] activity);2-(N-Morpholino)-Ethanesulfonic Acid (11-beta-hydroxysteroid dehydrogenase [nad(p)] activity);(11-…		(M5953)HALLMARK KRAS SIGNALING UP; (M5934)HALLMARK XENOBIOTIC METABOLISM	0.0	0.0	0.0	0.0	0.0	0.0	0.0	0.0	0.0	0.0	0.0	0.0	0.0	0.0	0.0	0.0	0.0	0.0	0.0	0.0
OR2T11	chr1	248790429	127077	symbol	H. sapiens	127077	H. sapiens	OR2T11	olfactory receptor family 2 subfamily T member 11 (gene/pseudogene)	GO:0050911 detection of chemical stimulus involved in sensory perception of smell;GO:0050907 detection of chemical stimulus involved in sensory perception;GO:0050906 detection of stimulus involved in sensory perception							0.0	0.0	0.0	0.0	0.0	0.0	0.0	0.0	0.0	0.0	0.0	0.0	0.0	0.0	0.0	0.0	0.0	0.0	0.0	0.0
PLEKHG5	chr1	6557156	57449	symbol	H. sapiens	57449	H. sapiens	PLEKHG5	pleckstrin homology and RhoGEF domain containing G5	GO:0099575 regulation of protein catabolic process at presynapse, modulating synaptic transmission;GO:0099171 presynaptic modulation of chemical synaptic transmission;GO:0035767 endothelial cell chemotaxis			Nucleus(Approved)				0.0	0.0	1.0	0.0	0.0	0.0	0.0	0.0	0.0	0.0	0.0	0.0	0.0	0.0	0.0	0.0	0.0	0.0	0.0	0.0
PLEKHG5	chr1	6557484	57449	symbol	H. sapiens	57449	H. sapiens	PLEKHG5	pleckstrin homology and RhoGEF domain containing G5	GO:0099575 regulation of protein catabolic process at presynapse, modulating synaptic transmission;GO:0099171 presynaptic modulation of chemical synaptic transmission;GO:0035767 endothelial cell chemotaxis			Nucleus(Approved)				0.0	0.0	1.0	0.0	0.0	0.0	0.0	0.0	0.0	0.0	0.0	0.0	0.0	0.0	0.0	0.0	0.0	0.0	0.0	0.0
C1orf158	chr1	12806133	93190	symbol	H. sapiens	93190	H. sapiens	C1orf158	chromosome 1 open reading frame 158				Cytosol(Uncertain)				0.0	0.0	0.0	0.0	0.0	0.0	0.0	0.0	0.0	0.0	0.0	0.0	0.0	0.0	0.0	0.0	0.0	0.0	0.0	0.0
EPHA8	chr1	22890003	2046	symbol	H. sapiens	2046	H. sapiens	EPHA8	EPH receptor A8	GO:0071372 cellular response to follicle-stimulating hormone stimulus;GO:0043552 positive regulation of phosphatidylinositol 3-kinase activity;GO:0016322 neuron remodeling	Tyr protein kinase family	Enzymes/{ENZYME proteins/Transferases,Kinases/Tyr protein kinases}			(M177)PID EPHA FWDPATHWAY		1.0	0.0	0.0	0.0	1.0	1.0	0.0	0.0	0.0	0.0	0.0	0.0	0.0	0.0	0.0	0.0	0.0	0.0	0.0	1.0
RAB42	chr1	28919006	115273	symbol	H. sapiens	115273	H. sapiens	RAB42	RAB42, member RAS oncogene family				Endoplasmic reticulum(Approved)				0.0	0.0	0.0	0.0	0.0	0.0	0.0	0.0	0.0	0.0	0.0	0.0	0.0	0.0	0.0	0.0	0.0	0.0	0.0	0.0
MIR4254	chr1	32224336	100423028	symbol	H. sapiens	100423028	H. sapiens	MIR4254	microRNA 4254								0.0	0.0	0.0	0.0	0.0	0.0	0.0	0.0	0.0	0.0	0.0	0.0	0.0	0.0	0.0	0.0	0.0	0.0	0.0	0.0
LOC339539	chr1	43323292	339539	Gene_ID	H. sapiens	339539	H. sapiens	LOC339539	uncharacterized LOC339539								0.0	0.0	0.0	0.0	0.0	0.0	0.0	0.0	0.0	0.0	0.0	0.0	0.0	0.0	0.0	0.0	0.0	0.0	0.0	0.0
ATG4C	chr1	63249776	84938	symbol	H. sapiens	84938	H. sapiens	ATG4C	autophagy related 4C cysteine peptidase	GO:0006914 autophagy;GO:0061919 process utilizing autophagic mechanism;GO:0015031 protein transport		Enzymes/Peptidases/Cysteine-type peptidases	Cytosol;Nucleoplasm(Approved)				0.0	0.0	0.0	0.0	0.0	0.0	0.0	0.0	0.0	0.0	0.0	0.0	0.0	0.0	0.0	0.0	0.0	0.0	0.0	0.0
ADGRL4	chr1	79472495	64123	symbol	H. sapiens	64123	H. sapiens	ADGRL4	adhesion G protein-coupled receptor L4	GO:0007189 adenylate cyclase-activating G protein-coupled receptor signaling pathway;GO:0019933 cAMP-mediated signaling;GO:0007188 adenylate cyclase-modulating G protein-coupled receptor signaling pathway		G-protein coupled receptors/{Family 2 (B) receptors,GPCRs excl olfactory receptors};Transporters				(M5953)HALLMARK KRAS SIGNALING UP	0.0	0.0	0.0	0.0	0.0	0.0	0.0	0.0	0.0	0.0	0.0	0.0	0.0	0.0	0.0	0.0	0.0	0.0	0.0	0.0
VAV3	chr1	108231126	10451	symbol	H. sapiens	10451	H. sapiens	VAV3	vav guanine nucleotide exchange factor 3	GO:0038096 Fc-gamma receptor signaling pathway involved in phagocytosis;GO:0030890 positive regulation of B cell proliferation;GO:0043552 positive regulation of phosphatidylinositol 3-kinase activity					(M273)PID EPHA2 FWD PATHWAY; (M17200)SA B CELL RECEPTOR COMPLEXES; (M83)PID CDC42 REG PATHWAY	(M5923)HALLMARK PI3K AKT MTOR SIGNALING	1.0	1.0	1.0	0.0	1.0	1.0	0.0	0.0	0.0	0.0	1.0	0.0	0.0	0.0	0.0	0.0	0.0	0.0	0.0	0.0
AKNAD1	chr1	109399726	254268	symbol	H. sapiens	254268	H. sapiens	AKNAD1	AKNA domain containing 1	GO:0001837 epithelial to mesenchymal transition;GO:0048762 mesenchymal cell differentiation;GO:0060485 mesenchyme development							0.0	0.0	0.0	0.0	0.0	0.0	0.0	0.0	0.0	0.0	0.0	0.0	0.0	0.0	0.0	0.0	0.0	0.0	0.0	0.0
GNAI3	chr1	110091185	2773	symbol	H. sapiens	2773	H. sapiens	GNAI3	G protein subunit alpha i3	GO:0033864 positive regulation of NAD(P)H oxidase activity;GO:0046039 GTP metabolic process;GO:0032930 positive regulation of superoxide anion generation			Centrosome(Supported)Nucleoli;Nucleus(Approved)		(M64)PID S1P S1P4 PATHWAY; (M155)PID S1P META PATHWAY; (M103)PID S1P S1P1 PATHWAY	(M5908)HALLMARK ANDROGEN RESPONSE; (M5921)HALLMARK COMPLEMENT; (M5932)HALLMARK INFLAMMATORY RESPONSE	0.0	0.0	1.0	0.0	0.0	0.0	0.0	0.0	0.0	0.0	0.0	0.0	0.0	0.0	0.0	0.0	0.0	0.0	0.0	0.0
HIST2H2BA	chr1	120906033	337875	gene_synonym	H. sapiens	337875	H. sapiens	H2BP1	H2B histone pseudogene 1								0.0	0.0	0.0	0.0	0.0	0.0	0.0	0.0	0.0	0.0	0.0	0.0	0.0	0.0	0.0	0.0	0.0	0.0	0.0	0.0
POGZ	chr1	151431941	23126	symbol	H. sapiens	23126	H. sapiens	POGZ	pogo transposable element derived with ZNF domain	GO:0051382 kinetochore assembly;GO:0007064 mitotic sister chromatid cohesion;GO:0034508 centromere complex assembly		Transcription factors/Zinc-coordinating DNA-binding domains	Nucleoplasm(Enhanced)				0.0	0.0	0.0	0.0	0.0	0.0	0.0	0.0	0.0	0.0	0.0	0.0	0.0	0.0	0.0	0.0	0.0	0.0	0.0	0.0
FLG-AS1	chr1	152309543	339400	symbol	H. sapiens	339400	H. sapiens	FLG-AS1	FLG antisense RNA 1								0.0	0.0	0.0	0.0	0.0	0.0	0.0	0.0	0.0	0.0	0.0	0.0	0.0	0.0	0.0	0.0	0.0	0.0	0.0	0.0
FCRLB	chr1	161691333	127943	symbol	H. sapiens	127943	H. sapiens	FCRLB	Fc receptor like B	GO:0050777 negative regulation of immune response;GO:0002683 negative regulation of immune system process;GO:0050776 regulation of immune response			Cytosol(Supported)				0.0	0.0	0.0	0.0	0.0	0.0	0.0	0.0	0.0	1.0	0.0	0.0	0.0	0.0	0.0	0.0	0.0	0.0	0.0	0.0
FCRLB	chr1	161692442	127943	symbol	H. sapiens	127943	H. sapiens	FCRLB	Fc receptor like B	GO:0050777 negative regulation of immune response;GO:0002683 negative regulation of immune system process;GO:0050776 regulation of immune response			Cytosol(Supported)				0.0	0.0	0.0	0.0	0.0	0.0	0.0	0.0	0.0	1.0	0.0	0.0	0.0	0.0	0.0	0.0	0.0	0.0	0.0	0.0
ATF6	chr1	161736033	22926	symbol	H. sapiens	22926	H. sapiens	ATF6	activating transcription factor 6	GO:1903893 positive regulation of ATF6-mediated unfolded protein response;GO:1903891 regulation of ATF6-mediated unfolded protein response;GO:1900103 positive regulation of endoplasmic reticulum unfolded protein response		Transcription factors/Basic domains	Cytosol(Approved)		(M229)PID P38 ALPHA BETA DOWNSTREAM PATHWAY	(M5922)HALLMARK UNFOLDED PROTEIN RESPONSE	0.0	0.0	1.0	0.0	0.0	0.0	0.0	0.0	0.0	0.0	0.0	0.0	0.0	0.0	0.0	0.0	0.0	0.0	0.0	0.0
METTL18	chr1	169764061	92342	symbol	H. sapiens	92342	H. sapiens	METTL18	methyltransferase like 18	GO:0032259 methylation;GO:0008152 metabolic process;GO:0008150 biological_process			Cytosol;Nucleoplasm(Approved)				0.0	0.0	0.0	0.0	0.0	0.0	0.0	0.0	0.0	0.0	0.0	0.0	0.0	0.0	0.0	0.0	0.0	0.0	0.0	0.0
KIFAP3	chr1	170038056	22920	symbol	H. sapiens	22920	H. sapiens	KIFAP3	kinesin associated protein 3	GO:0046587 positive regulation of calcium-dependent cell-cell adhesion;GO:0046586 regulation of calcium-dependent cell-cell adhesion;GO:0072383 plus-end-directed vesicle transport along microtubule						(M5893)HALLMARK MITOTIC SPINDLE	1.0	1.0	0.0	0.0	0.0	0.0	0.0	0.0	0.0	0.0	0.0	0.0	0.0	0.0	0.0	0.0	0.0	0.0	0.0	0.0
ESRRG	chr1	217250312	2104	symbol	H. sapiens	2104	H. sapiens	ESRRG	estrogen related receptor gamma	GO:0120162 positive regulation of cold-induced thermogenesis;GO:0048384 retinoic acid receptor signaling pathway;GO:0120161 regulation of cold-induced thermogenesis		Nuclear receptors;Transcription factors/Zinc-coordinating DNA-binding domains	Nucleus(Approved)	Troglitazone (Zinc ion binding);Diethylstilbestrol (Zinc ion binding);Cholic Acid (Zinc ion binding);Afimoxifene (Zinc ion binding);4-HYDROXY-N'-(4-ISOPROPYLBENZYL)BENZOHYDRAZIDE (Zinc ion binding);4-(1-methyl-1-phenylethyl)phenol (Zinc ion binding);4,4'-PROPANE-2,2-DIYLDIPHENOL (Zinc ion binding);4,4'-cyclohexane-1,1-diyldiphenol (Zinc ion binding)			0.0	0.0	0.0	1.0	0.0	0.0	0.0	0.0	0.0	0.0	0.0	0.0	0.0	0.0	0.0	0.0	0.0	0.0	0.0	0.0
MARK1	chr1	220701524	4139	symbol	H. sapiens	4139	H. sapiens	MARK1	microtubule affinity regulating kinase 1	GO:0051654 establishment of mitochondrion localization;GO:0050773 regulation of dendrite development;GO:0051646 mitochondrion localization	CAMK Ser/Thr protein kinase family	Enzymes/{ENZYME proteins/Transferases,Kinases/CAMK Ser/Thr protein kinases}					0.0	0.0	0.0	0.0	0.0	0.0	0.0	0.0	0.0	0.0	0.0	0.0	0.0	0.0	0.0	0.0	0.0	0.0	0.0	0.0
C1orf115	chr1	220863627	79762	symbol	H. sapiens	79762	H. sapiens	C1orf115	chromosome 1 open reading frame 115								0.0	0.0	0.0	0.0	0.0	0.0	0.0	0.0	0.0	0.0	0.0	0.0	0.0	0.0	0.0	0.0	0.0	0.0	0.0	0.0
RAB4A	chr1	229406808	5867	symbol	H. sapiens	5867	H. sapiens	RAB4A	RAB4A, member RAS oncogene family	GO:0032781 positive regulation of ATPase activity;GO:0006661 phosphatidylinositol biosynthetic process;GO:0032482 Rab protein signal transduction					(M91)PID TCPTP PATHWAY; (M186)PID PDGFRB PATHWAY	(M5908)HALLMARK ANDROGEN RESPONSE	0.0	0.0	0.0	0.0	0.0	0.0	0.0	0.0	0.0	0.0	0.0	0.0	0.0	0.0	0.0	1.0	0.0	0.0	0.0	0.0
AKR1C3	chr10	5136567	8644	symbol	H. sapiens	8644	H. sapiens	AKR1C3	aldo-keto reductase family 1 member C3	GO:1900053 negative regulation of retinoic acid biosynthetic process;GO:1900052 regulation of retinoic acid biosynthetic process;GO:0016488 farnesol catabolic process		Enzymes/ENZYME proteins/Oxidoreductases	Cytosol(Supported)Endoplasmic reticulum;Nucleoli fibrillar center;Nucleus(Approved)	NADH (Trans-1,2-dihydrobenzene-1,2-diol dehydrogenase activity);Bimatoprost (Trans-1,2-dihydrobenzene-1,2-diol dehydrogenase activity);4-Androstenedione (Trans-1,2-dihydrobenzene-1,2-diol dehydrogenase activity);Rutin (Trans-1,2-dihydrobenzene-1,2-diol dehydrogenase activity);(5e,13e)-9,15-Dihydroxy-11-Oxoprosta-5,13-Dien-1-Oicacid (Trans-1,2-dihydrobenzene-1,2-diol dehydrogenase activity);Flufen…		(M5934)HALLMARK XENOBIOTIC METABOLISM	0.0	0.0	1.0	1.0	0.0	0.0	0.0	0.0	1.0	0.0	0.0	1.0	0.0	0.0	0.0	0.0	0.0	0.0	0.0	0.0
LINC00836	chr10	25940640	101929052	symbol	H. sapiens	101929052	H. sapiens	LINC00836	long intergenic non-protein coding RNA 836								0.0	0.0	0.0	0.0	0.0	0.0	0.0	0.0	0.0	0.0	0.0	0.0	0.0	0.0	0.0	0.0	0.0	0.0	0.0	0.0
LINC00837	chr10	29084979	100507605	symbol	H. sapiens	100507605	H. sapiens	LINC00837	long intergenic non-protein coding RNA 837								0.0	0.0	0.0	0.0	0.0	0.0	0.0	0.0	0.0	0.0	0.0	0.0	0.0	0.0	0.0	0.0	0.0	0.0	0.0	0.0
MIR3611	chr10	35368608	100500890	symbol	H. sapiens	100500890	H. sapiens	MIR3611	microRNA 3611								0.0	0.0	0.0	0.0	0.0	0.0	0.0	0.0	0.0	0.0	0.0	0.0	0.0	0.0	0.0	0.0	0.0	0.0	0.0	0.0
PAPSS2	chr10	89419475	9060	symbol	H. sapiens	9060	H. sapiens	PAPSS2	3'-phosphoadenosine 5'-phosphosulfate synthase 2	GO:0050428 3'-phosphoadenosine 5'-phosphosulfate biosynthetic process;GO:0034036 purine ribonucleoside bisphosphate biosynthetic process;GO:0050427 3'-phosphoadenosine 5'-phosphosulfate metabolic process		Enzymes/ENZYME proteins/Transferases	Mitochondria(Approved)			(M5906)HALLMARK ESTROGEN RESPONSE EARLY; (M5907)HALLMARK ESTROGEN RESPONSE LATE; (M5934)HALLMARK XENOBIOTIC METABOLISM	0.0	0.0	0.0	0.0	0.0	0.0	0.0	0.0	0.0	0.0	0.0	0.0	0.0	0.0	0.0	0.0	0.0	0.0	0.0	0.0
PANK1	chr10	91403648	53354	symbol	H. sapiens	53354	H. sapiens	PANK1	pantothenate kinase 1	GO:0015937 coenzyme A biosynthetic process;GO:0015936 coenzyme A metabolic process;GO:0034030 ribonucleoside bisphosphate biosynthetic process		Enzymes/ENZYME proteins/Transferases					0.0	0.0	0.0	0.0	0.0	0.0	0.0	0.0	0.0	0.0	0.0	0.0	0.0	0.0	0.0	0.0	0.0	0.0	0.0	0.0
PKD2L1	chr10	102090243	9033	symbol	H. sapiens	9033	H. sapiens	PKD2L1	polycystin 2 like 1, transient receptor potential cation channel	GO:0001581 detection of chemical stimulus involved in sensory perception of sour taste;GO:0050915 sensory perception of sour taste;GO:0071468 cellular response to acidic pH		Transporters/Transporter channels and pores;Voltage-gated ion channels/Transient Receptor Potential Channels					0.0	0.0	0.0	0.0	0.0	0.0	0.0	0.0	0.0	0.0	0.0	0.0	0.0	0.0	0.0	0.0	0.0	0.0	0.0	0.0
MIR1307	chr10	105154158	100302174	symbol	H. sapiens	100302174	H. sapiens	MIR1307	microRNA 1307								0.0	0.0	0.0	0.0	0.0	0.0	0.0	0.0	0.0	0.0	0.0	0.0	0.0	0.0	0.0	0.0	0.0	0.0	0.0	0.0
MIR202	chr10	135061124	574448	symbol	H. sapiens	574448	H. sapiens	MIR202	microRNA 202								0.0	0.0	0.0	0.0	0.0	0.0	0.0	0.0	0.0	0.0	0.0	0.0	0.0	0.0	0.0	0.0	0.0	0.0	0.0	0.0
MIR202HG	chr10	135061389	101927671	symbol	H. sapiens	101927671	H. sapiens	MIR202HG	MIR202 host gene								0.0	0.0	0.0	0.0	0.0	0.0	0.0	0.0	0.0	0.0	0.0	0.0	0.0	0.0	0.0	0.0	0.0	0.0	0.0	0.0
RBMXL2	chr11	7110164	27288	symbol	H. sapiens	27288	H. sapiens	RBMXL2	RBMX like 2	GO:0000398 mRNA splicing, via spliceosome;GO:0000377 RNA splicing, via transesterification reactions with bulged adenosine as nucleophile;GO:0000375 RNA splicing, via transesterification reactions							0.0	0.0	0.0	0.0	0.0	0.0	0.0	0.0	0.0	0.0	0.0	0.0	0.0	0.0	0.0	0.0	0.0	0.0	0.0	0.0
TUB	chr11	8060179	7275	symbol	H. sapiens	7275	H. sapiens	TUB	TUB bipartite transcription factor	GO:1903546 protein localization to photoreceptor outer segment;GO:0097500 receptor localization to non-motile cilium;GO:1903441 protein localization to ciliary membrane			Centrosome;Microtubule organizing center;Nucleoli(Approved)	L-Alpha-Glycerophospho-D-Myo-Inositol-4,5-Bis-Phosphate (Protein complex binding)			0.0	1.0	0.0	0.0	0.0	0.0	0.0	0.0	0.0	0.0	0.0	0.0	0.0	0.0	0.0	1.0	0.0	0.0	0.0	0.0
OR5D13	chr11	55540913	390142	symbol	H. sapiens	390142	H. sapiens	OR5D13	olfactory receptor family 5 subfamily D member 13 (gene/pseudogene)	GO:0050911 detection of chemical stimulus involved in sensory perception of smell;GO:0050907 detection of chemical stimulus involved in sensory perception;GO:0050906 detection of stimulus involved in sensory perception							0.0	0.0	0.0	0.0	0.0	0.0	0.0	0.0	0.0	0.0	0.0	0.0	0.0	0.0	0.0	0.0	0.0	0.0	0.0	0.0
MS4A7	chr11	60145957	58475	symbol	H. sapiens	58475	H. sapiens	MS4A7	membrane spanning 4-domains A7								0.0	0.0	0.0	0.0	0.0	0.0	0.0	0.0	0.0	0.0	0.0	0.0	0.0	0.0	0.0	0.0	0.0	0.0	0.0	0.0
MS4A12	chr11	60260250	54860	symbol	H. sapiens	54860	H. sapiens	MS4A12	membrane spanning 4-domains A12								0.0	0.0	0.0	0.0	0.0	0.0	0.0	0.0	0.0	0.0	0.0	0.0	0.0	0.0	0.0	0.0	0.0	0.0	0.0	0.0
LOC643923	chr11	107462470	55531	Gene_ID	H. sapiens	55531	H. sapiens	ELMOD1	ELMO domain containing 1	GO:0043547 positive regulation of GTPase activity;GO:0043087 regulation of GTPase activity;GO:0051345 positive regulation of hydrolase activity			Cytosol(Supported)Nucleoplasm(Approved)				0.0	0.0	0.0	0.0	0.0	0.0	0.0	0.0	0.0	0.0	0.0	0.0	0.0	0.0	0.0	0.0	0.0	0.0	0.0	0.0
TIMM10B	chr11	6502676	26515	symbol	H. sapiens	26515	H. sapiens	TIMM10B	translocase of inner mitochondrial membrane 10B	GO:0006626 protein targeting to mitochondrion;GO:0072655 establishment of protein localization to mitochondrion;GO:0007160 cell-matrix adhesion							0.0	0.0	0.0	0.0	0.0	0.0	0.0	0.0	0.0	0.0	0.0	0.0	0.0	0.0	0.0	0.0	0.0	0.0	0.0	0.0
ARFIP2	chr11	6502709	23647	symbol	H. sapiens	23647	H. sapiens	ARFIP2	ADP ribosylation factor interacting protein 2	GO:0034315 regulation of Arp2/3 complex-mediated actin nucleation;GO:0051125 regulation of actin nucleation;GO:0034314 Arp2/3 complex-mediated actin nucleation			Golgi apparatus;Nucleoli fibrillar center;Nucleus(Approved)		(M243)PID ARF 3PATHWAY	(M5893)HALLMARK MITOTIC SPINDLE	0.0	1.0	0.0	0.0	1.0	0.0	0.0	0.0	0.0	0.0	1.0	0.0	0.0	0.0	0.0	0.0	0.0	0.0	0.0	0.0
CCDC179	chr11	22881972	100500938	symbol	H. sapiens	100500938	H. sapiens	CCDC179	coiled-coil domain containing 179								0.0	0.0	0.0	0.0	0.0	0.0	0.0	0.0	0.0	0.0	0.0	0.0	0.0	0.0	0.0	0.0	0.0	0.0	0.0	0.0
KIAA1549L	chr11	33563876	25758	symbol	H. sapiens	25758	H. sapiens	KIAA1549L	KIAA1549 like				Nucleoplasm(Approved)				0.0	0.0	0.0	0.0	0.0	0.0	0.0	0.0	0.0	0.0	0.0	0.0	0.0	0.0	0.0	0.0	0.0	0.0	0.0	0.0
MIR7154	chr11	45713326	102465691	symbol	H. sapiens	102465691	H. sapiens	MIR7154	microRNA 7154								0.0	0.0	0.0	0.0	0.0	0.0	0.0	0.0	0.0	0.0	0.0	0.0	0.0	0.0	0.0	0.0	0.0	0.0	0.0	0.0
OR8J3	chr11	55905194	81168	symbol	H. sapiens	81168	H. sapiens	OR8J3	olfactory receptor family 8 subfamily J member 3	GO:0050911 detection of chemical stimulus involved in sensory perception of smell;GO:0050907 detection of chemical stimulus involved in sensory perception;GO:0050906 detection of stimulus involved in sensory perception		G-protein coupled receptors/Odorant/olfactory and gustatory receptors					0.0	0.0	0.0	0.0	0.0	0.0	0.0	0.0	0.0	0.0	0.0	0.0	0.0	0.0	0.0	0.0	0.0	0.0	0.0	0.0
BANF1	chr11	65769549	8815	symbol	H. sapiens	8815	H. sapiens	BANF1	BAF nuclear assembly factor 1	GO:0075713 establishment of integrated proviral latency;GO:0019043 establishment of viral latency;GO:0007084 mitotic nuclear envelope reassembly			Cytosol;Nucleoplasm(Supported)			(M5922)HALLMARK UNFOLDED PROTEIN RESPONSE	0.0	0.0	0.0	0.0	0.0	0.0	0.0	0.0	0.0	0.0	0.0	0.0	0.0	0.0	0.0	0.0	0.0	0.0	0.0	0.0
CLIP1-AS1	chr12	122880088	100507066	symbol	H. sapiens	100507066	H. sapiens	CLIP1-AS1	CLIP1 antisense RNA 1								0.0	0.0	0.0	0.0	0.0	0.0	0.0	0.0	0.0	0.0	0.0	0.0	0.0	0.0	0.0	0.0	0.0	0.0	0.0	0.0
RAD52	chr12	1099207	5893	symbol	H. sapiens	5893	H. sapiens	RAD52	RAD52 homolog, DNA repair protein	GO:0010792 DNA double-strand break processing involved in repair via single-strand annealing;GO:2000819 regulation of nucleotide-excision repair;GO:0000730 DNA recombinase assembly			Nuclear speckles;Plasma membrane(Approved)			(M5898)HALLMARK DNA REPAIR	0.0	0.0	0.0	0.0	0.0	0.0	0.0	0.0	0.0	0.0	0.0	0.0	0.0	0.0	0.0	0.0	0.0	0.0	0.0	0.0
ERP27	chr12	15082059	121506	symbol	H. sapiens	121506	H. sapiens	ERP27	endoplasmic reticulum protein 27	GO:0006986 response to unfolded protein;GO:0035966 response to topologically incorrect protein;GO:0034976 response to endoplasmic reticulum stress							0.0	0.0	0.0	0.0	0.0	0.0	0.0	0.0	0.0	0.0	0.0	0.0	0.0	0.0	0.0	0.0	0.0	0.0	0.0	0.0
CASC1	chr12	25348094	55259	symbol	H. sapiens	55259	H. sapiens	CASC1	cancer susceptibility 1								0.0	0.0	0.0	0.0	0.0	0.0	0.0	0.0	0.0	0.0	0.0	0.0	0.0	0.0	0.0	0.0	0.0	0.0	0.0	0.0
NACA	chr12	57119066	4666	symbol	H. sapiens	4666	H. sapiens	NACA	nascent polypeptide associated complex subunit alpha				Cytosol(Approved)		(M71)PID ILK PATHWAY		0.0	0.0	0.0	0.0	0.0	0.0	0.0	0.0	0.0	0.0	0.0	0.0	0.0	0.0	0.0	0.0	0.0	0.0	0.0	0.0
LOC100130075	chr12	69199274	100130075	Gene_ID	H. sapiens	100130075	H. sapiens	LOC100130075	SUZ RNA binding domain containing 1 pseudogene								0.0	0.0	0.0	0.0	0.0	0.0	0.0	0.0	0.0	0.0	0.0	0.0	0.0	0.0	0.0	0.0	0.0	0.0	0.0	0.0
MIR3913-2	chr12	69978502	100500868	symbol	H. sapiens	100500868	H. sapiens	MIR3913-2	microRNA 3913-2								0.0	0.0	0.0	0.0	0.0	0.0	0.0	0.0	0.0	0.0	0.0	0.0	0.0	0.0	0.0	0.0	0.0	0.0	0.0	0.0
MIR3913-1	chr12	69978603	100500903	symbol	H. sapiens	100500903	H. sapiens	MIR3913-1	microRNA 3913-1								0.0	0.0	0.0	0.0	0.0	0.0	0.0	0.0	0.0	0.0	0.0	0.0	0.0	0.0	0.0	0.0	0.0	0.0	0.0	0.0
EPYC	chr12	91398803	1833	symbol	H. sapiens	1833	H. sapiens	EPYC	epiphycan	GO:0061975 articular cartilage development;GO:0007605 sensory perception of sound;GO:0007565 female pregnancy					(M5882)NABA PROTEOGLYCANS; (M5884)NABA CORE MATRISOME; (M5889)NABA MATRISOME		0.0	0.0	0.0	0.0	0.0	0.0	0.0	0.0	0.0	0.0	0.0	0.0	0.0	0.0	0.0	0.0	0.0	0.0	0.0	0.0
MIR1251	chr12	97885686	100302289	symbol	H. sapiens	100302289	H. sapiens	MIR1251	microRNA 1251								0.0	0.0	0.0	0.0	0.0	0.0	0.0	0.0	0.0	0.0	0.0	0.0	0.0	0.0	0.0	0.0	0.0	0.0	0.0	0.0
MIR4495	chr12	98332899	100616287	symbol	H. sapiens	100616287	H. sapiens	MIR4495	microRNA 4495								0.0	0.0	0.0	0.0	0.0	0.0	0.0	0.0	0.0	0.0	0.0	0.0	0.0	0.0	0.0	0.0	0.0	0.0	0.0	0.0
SPIC	chr12	101871334	121599	symbol	H. sapiens	121599	H. sapiens	SPIC	Spi-C transcription factor	GO:0001824 blastocyst development;GO:0001701 in utero embryonic development;GO:0045944 positive regulation of transcription by RNA polymerase II		Transcription factors/Helix-turn-helix domains					0.0	0.0	0.0	0.0	0.0	0.0	0.0	0.0	0.0	0.0	0.0	0.0	0.0	0.0	0.0	0.0	0.0	0.0	0.0	0.0
TCTN1	chr12	111051831	79600	symbol	H. sapiens	79600	H. sapiens	TCTN1	tectonic family member 1	GO:0021956 central nervous system interneuron axonogenesis;GO:0021523 somatic motor neuron differentiation;GO:0021955 central nervous system neuron axonogenesis			Actin filaments;Nucleoplasm(Approved)				0.0	1.0	0.0	0.0	0.0	0.0	0.0	0.0	0.0	0.0	0.0	0.0	0.0	0.0	0.0	0.0	0.0	0.0	0.0	1.0
PHF11	chr13	50069800	51131	symbol	H. sapiens	51131	H. sapiens	PHF11	PHD finger protein 11				Nuclear membrane;Nucleoplasm(Supported)		(M1315)SIG PIP3 SIGNALING IN B LYMPHOCYTES		0.0	0.0	0.0	0.0	0.0	0.0	0.0	0.0	0.0	0.0	0.0	0.0	0.0	0.0	0.0	0.0	0.0	0.0	0.0	0.0
ZDHHC20	chr13	22033508	253832	symbol	H. sapiens	253832	H. sapiens	ZDHHC20	zinc finger DHHC-type palmitoyltransferase 20	GO:0018230 peptidyl-L-cysteine S-palmitoylation;GO:0018345 protein palmitoylation;GO:0018231 peptidyl-S-diacylglycerol-L-cysteine biosynthetic process from peptidyl-cysteine		Enzymes/ENZYME proteins/Transferases	Mitochondria;Plasma membrane;Vesicles(Uncertain)				0.0	0.0	0.0	0.0	0.0	0.0	0.0	0.0	0.0	0.0	0.0	0.0	0.0	0.0	0.0	0.0	0.0	0.0	0.0	0.0
ZDHHC20	chr13	22033509	253832	symbol	H. sapiens	253832	H. sapiens	ZDHHC20	zinc finger DHHC-type palmitoyltransferase 20	GO:0018230 peptidyl-L-cysteine S-palmitoylation;GO:0018345 protein palmitoylation;GO:0018231 peptidyl-S-diacylglycerol-L-cysteine biosynthetic process from peptidyl-cysteine		Enzymes/ENZYME proteins/Transferases	Mitochondria;Plasma membrane;Vesicles(Uncertain)				0.0	0.0	0.0	0.0	0.0	0.0	0.0	0.0	0.0	0.0	0.0	0.0	0.0	0.0	0.0	0.0	0.0	0.0	0.0	0.0
TSC22D1	chr13	45048437	8848	symbol	H. sapiens	8848	H. sapiens	TSC22D1	TSC22 domain family member 1	GO:0006357 regulation of transcription by RNA polymerase II;GO:0006366 transcription by RNA polymerase II;GO:0006355 regulation of transcription, DNA-templated		Transcription factors/Basic domains	Nuclear bodies;Nucleoplasm(Approved)			(M5908)HALLMARK ANDROGEN RESPONSE; (M5939)HALLMARK P53 PATHWAY; (M5890)HALLMARK TNFA SIGNALING VIA NFKB	0.0	0.0	0.0	0.0	0.0	0.0	0.0	0.0	0.0	0.0	0.0	0.0	0.0	0.0	0.0	0.0	0.0	0.0	0.0	0.0
MIR16-1	chr13	50623197	406950	symbol	H. sapiens	406950	H. sapiens	MIR16-1	microRNA 16-1	GO:1904858 negative regulation of endothelial cell chemotaxis to vascular endothelial growth factor;GO:2000545 negative regulation of endothelial cell chemotaxis to fibroblast growth factor;GO:0110081 negative regulation of placenta blood vessel development							0.0	0.0	1.0	0.0	0.0	1.0	0.0	0.0	1.0	0.0	0.0	0.0	1.0	0.0	0.0	0.0	0.0	0.0	0.0	0.0
MYO16-AS1	chr13	109819651	100885782	symbol	H. sapiens	100885782	H. sapiens	MYO16-AS1	MYO16 antisense RNA 1								0.0	0.0	0.0	0.0	0.0	0.0	0.0	0.0	0.0	0.0	0.0	0.0	0.0	0.0	0.0	0.0	0.0	0.0	0.0	0.0
OR4K1	chr14	20403766	79544	symbol	H. sapiens	79544	H. sapiens	OR4K1	olfactory receptor family 4 subfamily K member 1	GO:0050911 detection of chemical stimulus involved in sensory perception of smell;GO:0050907 detection of chemical stimulus involved in sensory perception;GO:0050906 detection of stimulus involved in sensory perception		G-protein coupled receptors/Odorant/olfactory and gustatory receptors					0.0	0.0	0.0	0.0	0.0	0.0	0.0	0.0	0.0	0.0	0.0	0.0	0.0	0.0	0.0	0.0	0.0	0.0	0.0	0.0
RNU6-2	chr14	32672475	103625684	symbol	H. sapiens	103625684	H. sapiens	RNU6-2	RNA, U6 small nuclear 2								0.0	0.0	0.0	0.0	0.0	0.0	0.0	0.0	0.0	0.0	0.0	0.0	0.0	0.0	0.0	0.0	0.0	0.0	0.0	0.0
CDKL1	chr14	50864122	8814	symbol	H. sapiens	8814	H. sapiens	CDKL1	cyclin dependent kinase like 1	GO:1902017 regulation of cilium assembly;GO:0120032 regulation of plasma membrane bounded cell projection assembly;GO:0060491 regulation of cell projection assembly	CMGC Ser/Thr protein kinase family	Enzymes/{ENZYME proteins/Transferases,Kinases/CMGC Ser/Thr protein kinases}	Nucleoplasm;Vesicles(Enhanced)				0.0	1.0	0.0	0.0	0.0	0.0	0.0	0.0	0.0	0.0	0.0	0.0	0.0	1.0	0.0	0.0	0.0	0.0	0.0	0.0
OTX2-AS1	chr14	57279900	100309464	symbol	H. sapiens	100309464	H. sapiens	OTX2-AS1	OTX2 antisense RNA 1 (head to head)								0.0	0.0	0.0	0.0	0.0	0.0	0.0	0.0	0.0	0.0	0.0	0.0	0.0	0.0	0.0	0.0	0.0	0.0	0.0	0.0
MIR548H1	chr14	64561843	100313830	symbol	H. sapiens	100313830	H. sapiens	MIR548H1	microRNA 548h-1								0.0	0.0	0.0	0.0	0.0	0.0	0.0	0.0	0.0	0.0	0.0	0.0	0.0	0.0	0.0	0.0	0.0	0.0	0.0	0.0
SNORD113-5	chr14	101404523	767565	symbol	H. sapiens	767565	H. sapiens	SNORD113-5	small nucleolar RNA, C/D box 113-5								0.0	0.0	0.0	0.0	0.0	0.0	0.0	0.0	0.0	0.0	0.0	0.0	0.0	0.0	0.0	0.0	0.0	0.0	0.0	0.0
SNORD114-18	chr14	101442161	767596	symbol	H. sapiens	767596	H. sapiens	SNORD114-18	small nucleolar RNA, C/D box 114-18								0.0	0.0	0.0	0.0	0.0	0.0	0.0	0.0	0.0	0.0	0.0	0.0	0.0	0.0	0.0	0.0	0.0	0.0	0.0	0.0
CINP	chr14	102829253	51550	symbol	H. sapiens	51550	H. sapiens	CINP	cyclin dependent kinase 2 interacting protein	GO:0006260 DNA replication;GO:0006281 DNA repair;GO:0051301 cell division							0.0	0.0	0.0	0.0	0.0	0.0	0.0	0.0	0.0	0.0	0.0	0.0	0.0	0.0	0.0	0.0	0.0	0.0	0.0	0.0
TECPR2	chr14	102829299	9895	symbol	H. sapiens	9895	H. sapiens	TECPR2	tectonin beta-propeller repeat containing 2	GO:0032527 protein exit from endoplasmic reticulum;GO:0006914 autophagy;GO:0061919 process utilizing autophagic mechanism			Nucleus(Approved)				0.0	0.0	0.0	0.0	0.0	0.0	0.0	0.0	0.0	0.0	0.0	0.0	0.0	0.0	0.0	0.0	0.0	0.0	0.0	0.0
SNORD115-2	chr15	25417781	100033437	symbol	H. sapiens	100033437	H. sapiens	SNORD115-2	small nucleolar RNA, C/D box 115-2								0.0	0.0	0.0	0.0	0.0	0.0	0.0	0.0	0.0	0.0	0.0	0.0	0.0	0.0	0.0	0.0	0.0	0.0	0.0	0.0
ARHGAP11B	chr15	30918878	89839	symbol	H. sapiens	89839	H. sapiens	ARHGAP11B	Rho GTPase activating protein 11B	GO:0021987 cerebral cortex development;GO:0021543 pallium development;GO:0021537 telencephalon development							0.0	0.0	0.0	0.0	0.0	0.0	0.0	0.0	0.0	0.0	0.0	0.0	0.0	0.0	0.0	0.0	0.0	0.0	0.0	0.0
DPH6-AS1	chr15	35838395	100507466	gene_synonym	H. sapiens	100507466	H. sapiens	DPH6-DT	DPH6 divergent transcript								0.0	0.0	0.0	0.0	0.0	0.0	0.0	0.0	0.0	0.0	0.0	0.0	0.0	0.0	0.0	0.0	0.0	0.0	0.0	0.0
LOC101928988	chr15	64220472	101928988	Gene_ID	H. sapiens	101928988	H. sapiens	LOC101928988	uncharacterized LOC101928988								0.0	0.0	0.0	0.0	0.0	0.0	0.0	0.0	0.0	0.0	0.0	0.0	0.0	0.0	0.0	0.0	0.0	0.0	0.0	0.0
SMAD3	chr15	67430358	4088	symbol	H. sapiens	4088	H. sapiens	SMAD3	SMAD family member 3	GO:0097296 activation of cysteine-type endopeptidase activity involved in apoptotic signaling pathway;GO:1903243 negative regulation of cardiac muscle hypertrophy in response to stress;GO:0061767 negative regulation of lung blood pressure		Transcription factors	Cytosol;Nucleoplasm(Enhanced)		(M228)PID SMAD2 3PATHWAY; (M286)PID TGFBR PATHWAY; (M254)PID MYC REPRESS PATHWAY	(M5896)HALLMARK TGF BETA SIGNALING; (M5942)HALLMARK UV RESPONSE DN; (M5890)HALLMARK TNFA SIGNALING VIA NFKB	1.0	0.0	1.0	0.0	0.0	0.0	1.0	0.0	1.0	0.0	0.0	0.0	1.0	1.0	0.0	0.0	0.0	1.0	0.0	0.0
ISLR2	chr15	74421714	57611	symbol	H. sapiens	57611	H. sapiens	ISLR2	immunoglobulin superfamily containing leucine rich repeat 2	GO:0045773 positive regulation of axon extension;GO:0050772 positive regulation of axonogenesis;GO:0030516 regulation of axon extension							0.0	0.0	0.0	0.0	0.0	0.0	0.0	0.0	0.0	0.0	1.0	0.0	0.0	0.0	0.0	0.0	0.0	0.0	0.0	1.0
MIR6881	chr15	74703773	102465530	symbol	H. sapiens	102465530	H. sapiens	MIR6881	microRNA 6881								0.0	0.0	0.0	0.0	0.0	0.0	0.0	0.0	0.0	0.0	0.0	0.0	0.0	0.0	0.0	0.0	0.0	0.0	0.0	0.0
SLC28A1	chr15	85427891	9154	symbol	H. sapiens	9154	H. sapiens	SLC28A1	solute carrier family 28 member 1	GO:0015861 cytidine transport;GO:0015862 uridine transport;GO:1904823 purine nucleobase transmembrane transport		Transporters/Electrochemical Potential-driven transporters					0.0	0.0	0.0	0.0	0.0	0.0	0.0	1.0	0.0	0.0	0.0	0.0	0.0	0.0	0.0	0.0	0.0	0.0	0.0	0.0
CORO1A	chr16	30194730	11151	symbol	H. sapiens	11151	H. sapiens	CORO1A	coronin 1A	GO:0051126 negative regulation of actin nucleation;GO:0051279 regulation of release of sequestered calcium ion into cytosol;GO:0031339 negative regulation of vesicle fusion			Cytosol(Approved)			(M5924)HALLMARK MTORC1 SIGNALING	1.0	0.0	0.0	0.0	0.0	0.0	0.0	0.0	0.0	0.0	1.0	0.0	0.0	0.0	0.0	0.0	0.0	0.0	0.0	0.0
MTRNR2L4	chr16	3422283	100463285	symbol	H. sapiens	100463285	H. sapiens	MTRNR2L4	MT-RNR2 like 4	GO:1900118 negative regulation of execution phase of apoptosis;GO:1900117 regulation of execution phase of apoptosis;GO:2000272 negative regulation of signaling receptor activity							0.0	0.0	0.0	0.0	0.0	0.0	0.0	0.0	0.0	0.0	0.0	1.0	0.0	0.0	0.0	0.0	0.0	0.0	0.0	0.0
CACNG3	chr16	24266873	10368	symbol	H. sapiens	10368	H. sapiens	CACNG3	calcium voltage-gated channel auxiliary subunit gamma 3	GO:0098943 neurotransmitter receptor transport, postsynaptic endosome to lysosome;GO:2000969 positive regulation of AMPA receptor activity;GO:0098970 postsynaptic neurotransmitter receptor diffusion trapping		Transporters/Accessory Factors Involved in Transport					0.0	0.0	0.0	0.0	0.0	0.0	0.0	0.0	0.0	0.0	0.0	0.0	0.0	0.0	0.0	0.0	0.0	0.0	0.0	0.0
LINC00919	chr16	52119021	100505619	symbol	H. sapiens	100505619	H. sapiens	LINC00919	long intergenic non-protein coding RNA 919								0.0	0.0	0.0	0.0	0.0	0.0	0.0	0.0	0.0	0.0	0.0	0.0	0.0	0.0	0.0	0.0	0.0	0.0	0.0	0.0
CCL17	chr16	57438678	6361	symbol	H. sapiens	6361	H. sapiens	CCL17	C-C motif chemokine ligand 17	GO:0045662 negative regulation of myoblast differentiation;GO:0030593 neutrophil chemotaxis;GO:0048247 lymphocyte chemotaxis					(M28)PID IL4 2PATHWAY; (M5883)NABA SECRETED FACTORS; (M5885)NABA MATRISOME ASSOCIATED	(M5932)HALLMARK INFLAMMATORY RESPONSE	0.0	0.0	0.0	0.0	0.0	0.0	0.0	0.0	0.0	0.0	0.0	0.0	0.0	0.0	0.0	0.0	0.0	0.0	0.0	0.0
ZNF319	chr16	58033762	57567	symbol	H. sapiens	57567	H. sapiens	ZNF319	zinc finger protein 319	GO:0006355 regulation of transcription, DNA-templated;GO:1903506 regulation of nucleic acid-templated transcription;GO:0006351 transcription, DNA-templated		Transcription factors/Zinc-coordinating DNA-binding domains	Nucleus(Approved)				0.0	0.0	0.0	0.0	0.0	0.0	0.0	0.0	0.0	0.0	0.0	0.0	0.0	0.0	0.0	0.0	0.0	0.0	0.0	0.0
TAT-AS1	chr16	71599691	100132529	symbol	H. sapiens	100132529	H. sapiens	TAT-AS1	TAT antisense RNA 1								0.0	0.0	0.0	0.0	0.0	0.0	0.0	0.0	0.0	0.0	0.0	0.0	0.0	0.0	0.0	0.0	0.0	0.0	0.0	0.0
LOC284023	chr17	7819265	284023	Gene_ID	H. sapiens	284023	H. sapiens	RNF227	ring finger protein 227								0.0	0.0	0.0	0.0	0.0	0.0	0.0	0.0	0.0	0.0	0.0	0.0	0.0	0.0	0.0	0.0	0.0	0.0	0.0	0.0
ALDH3A1	chr17	19651746	218	symbol	H. sapiens	218	H. sapiens	ALDH3A1	aldehyde dehydrogenase 3 family member A1	GO:0051591 response to cAMP;GO:0051384 response to glucocorticoid;GO:0006805 xenobiotic metabolic process		Enzymes/ENZYME proteins/Oxidoreductases	Cytosol(Enhanced)Plasma membrane;Vesicles(Approved)	NADH (Benzaldehyde dehydrogenase (nad+) activity)		(M5935)HALLMARK FATTY ACID METABOLISM; (M5934)HALLMARK XENOBIOTIC METABOLISM	0.0	0.0	0.0	0.0	0.0	0.0	0.0	0.0	0.0	0.0	0.0	0.0	0.0	0.0	0.0	0.0	0.0	0.0	0.0	0.0
KRT28	chr17	38956211	162605	symbol	H. sapiens	162605	H. sapiens	KRT28	keratin 28	GO:0070268 cornification;GO:0031424 keratinization;GO:0030216 keratinocyte differentiation							0.0	0.0	0.0	0.0	0.0	0.0	0.0	0.0	0.0	0.0	0.0	0.0	0.0	0.0	0.0	0.0	0.0	0.0	0.0	0.0
C1QL1	chr17	43045644	10882	symbol	H. sapiens	10882	H. sapiens	C1QL1	complement C1q like 1	GO:0061743 motor learning;GO:0016322 neuron remodeling;GO:0099558 maintenance of synapse structure					(M5880)NABA ECM AFFILIATED; (M5885)NABA MATRISOME ASSOCIATED; (M5889)NABA MATRISOME		0.0	0.0	0.0	0.0	0.0	0.0	0.0	0.0	0.0	0.0	0.0	0.0	0.0	0.0	0.0	0.0	0.0	0.0	0.0	0.0
TMEM100	chr17	53800225	55273	symbol	H. sapiens	55273	H. sapiens	TMEM100	transmembrane protein 100	GO:2001214 positive regulation of vasculogenesis;GO:0060842 arterial endothelial cell differentiation;GO:0003198 epithelial to mesenchymal transition involved in endocardial cushion formation			Nucleoplasm(Uncertain)			(M5953)HALLMARK KRAS SIGNALING UP	0.0	0.0	0.0	0.0	0.0	0.0	0.0	0.0	0.0	0.0	0.0	0.0	0.0	1.0	0.0	0.0	0.0	0.0	0.0	0.0
CLTC	chr17	57697049	1213	symbol	H. sapiens	1213	H. sapiens	CLTC	clathrin heavy chain	GO:1900126 negative regulation of hyaluronan biosynthetic process;GO:1900125 regulation of hyaluronan biosynthetic process;GO:0033572 transferrin transport			Vesicles(Enhanced)Mitotic spindle(Supported)Cytosol(Approved)		(M94)PID FAS PATHWAY; (M67)PID ARF6 TRAFFICKING PATHWAY	(M5910)HALLMARK PROTEIN SECRETION; (M5923)HALLMARK PI3K AKT MTOR SIGNALING	0.0	0.0	0.0	0.0	0.0	1.0	0.0	0.0	0.0	0.0	0.0	0.0	0.0	0.0	0.0	0.0	0.0	0.0	0.0	0.0
LOC400620	chr17	71782960	400620	Gene_ID	H. sapiens	400620	H. sapiens	LINC02092	long intergenic non-protein coding RNA 2092								0.0	0.0	0.0	0.0	0.0	0.0	0.0	0.0	0.0	0.0	0.0	0.0	0.0	0.0	0.0	0.0	0.0	0.0	0.0	0.0
RAB37	chr17	72733355	326624	symbol	H. sapiens	326624	H. sapiens	RAB37	RAB37, member RAS oncogene family	GO:0043312 neutrophil degranulation;GO:0002283 neutrophil activation involved in immune response;GO:0042119 neutrophil activation							0.0	0.0	0.0	0.0	0.0	0.0	0.0	0.0	0.0	0.0	0.0	0.0	0.0	0.0	0.0	0.0	0.0	0.0	0.0	0.0
NAT9	chr17	72772564	26151	symbol	H. sapiens	26151	H. sapiens	NAT9	N-acetyltransferase 9 (putative)	GO:0006473 protein acetylation;GO:0043543 protein acylation;GO:0006464 cellular protein modification process			Nucleoplasm(Approved)				0.0	0.0	0.0	0.0	0.0	0.0	0.0	0.0	0.0	0.0	0.0	0.0	0.0	0.0	0.0	0.0	0.0	0.0	0.0	0.0
MIR5583-1	chr18	37256684	100847025	symbol	H. sapiens	100847025	H. sapiens	MIR5583-1	microRNA 5583-1								0.0	0.0	0.0	0.0	0.0	0.0	0.0	0.0	0.0	0.0	0.0	0.0	0.0	0.0	0.0	0.0	0.0	0.0	0.0	0.0
MIR5583-2	chr18	37256741	100846997	symbol	H. sapiens	100846997	H. sapiens	MIR5583-2	microRNA 5583-2								0.0	0.0	0.0	0.0	0.0	0.0	0.0	0.0	0.0	0.0	0.0	0.0	0.0	0.0	0.0	0.0	0.0	0.0	0.0	0.0
DLGAP1-AS4	chr18	3962352	101410534	symbol	H. sapiens	101410534	H. sapiens	DLGAP1-AS4	DLGAP1 antisense RNA 4								0.0	0.0	0.0	0.0	0.0	0.0	0.0	0.0	0.0	0.0	0.0	0.0	0.0	0.0	0.0	0.0	0.0	0.0	0.0	0.0
LOC729950	chr18	22208145	729950	Gene_ID	H. sapiens	729950	H. sapiens	LINC01915	long intergenic non-protein coding RNA 1915								0.0	0.0	0.0	0.0	0.0	0.0	0.0	0.0	0.0	0.0	0.0	0.0	0.0	0.0	0.0	0.0	0.0	0.0	0.0	0.0
KATNAL2	chr18	44526786	83473	symbol	H. sapiens	83473	H. sapiens	KATNAL2	katanin catalytic subunit A1 like 2	GO:0051013 microtubule severing;GO:0031122 cytoplasmic microtubule organization;GO:0000226 microtubule cytoskeleton organization		Enzymes/ENZYME proteins/Hydrolases	Intermediate filaments;Nucleoplasm(Approved)				0.0	0.0	0.0	0.0	0.0	0.0	0.0	0.0	0.0	0.0	0.0	0.0	0.0	0.0	0.0	0.0	0.0	0.0	0.0	0.0
DYNAP	chr18	52254989	284254	symbol	H. sapiens	284254	H. sapiens	DYNAP	dynactin associated protein	GO:1901625 cellular response to ergosterol;GO:0032148 activation of protein kinase B activity;GO:0036315 cellular response to sterol							0.0	0.0	0.0	0.0	0.0	0.0	0.0	0.0	0.0	0.0	0.0	0.0	0.0	0.0	0.0	0.0	0.0	0.0	0.0	0.0
OR7A17	chr19	14992167	26333	symbol	H. sapiens	26333	H. sapiens	OR7A17	olfactory receptor family 7 subfamily A member 17	GO:0050911 detection of chemical stimulus involved in sensory perception of smell;GO:0050907 detection of chemical stimulus involved in sensory perception;GO:0050906 detection of stimulus involved in sensory perception		G-protein coupled receptors/Odorant/olfactory and gustatory receptors					0.0	0.0	0.0	0.0	0.0	0.0	0.0	0.0	0.0	0.0	0.0	0.0	0.0	0.0	0.0	0.0	0.0	0.0	0.0	0.0
IZUMO1	chr19	49250166	284359	symbol	H. sapiens	284359	H. sapiens	IZUMO1	izumo sperm-egg fusion 1	GO:0007342 fusion of sperm to egg plasma membrane involved in single fertilization;GO:0035036 sperm-egg recognition;GO:0045026 plasma membrane fusion		Transporters/Accessory Factors Involved in Transport					0.0	0.0	0.0	0.0	0.0	0.0	0.0	0.0	0.0	0.0	0.0	0.0	0.0	0.0	0.0	0.0	0.0	0.0	0.0	0.0
WDR87	chr19	38397346	83889	symbol	H. sapiens	83889	H. sapiens	WDR87	WD repeat domain 87								0.0	0.0	0.0	0.0	0.0	0.0	0.0	0.0	0.0	0.0	0.0	0.0	0.0	0.0	0.0	0.0	0.0	0.0	0.0	0.0
CYP2A13	chr19	41594355	1553	symbol	H. sapiens	1553	H. sapiens	CYP2A13	cytochrome P450 family 2 subfamily A member 13	GO:0019373 epoxygenase P450 pathway;GO:0009804 coumarin metabolic process;GO:0019369 arachidonic acid metabolic process		Enzymes/ENZYME proteins/Oxidoreductases					0.0	0.0	0.0	0.0	0.0	0.0	0.0	0.0	0.0	0.0	0.0	0.0	0.0	0.0	0.0	0.0	0.0	0.0	0.0	0.0
CEACAM6	chr19	42259427	4680	symbol	H. sapiens	4680	H. sapiens	CEACAM6	CEA cell adhesion molecule 6	GO:1904906 positive regulation of endothelial cell-matrix adhesion via fibronectin;GO:1904904 regulation of endothelial cell-matrix adhesion via fibronectin;GO:0090674 endothelial cell-matrix adhesion via fibronectin		CD markers					1.0	0.0	0.0	0.0	0.0	0.0	0.0	0.0	0.0	0.0	0.0	0.0	0.0	0.0	0.0	0.0	0.0	0.0	0.0	0.0
PSG2	chr19	43586893	5670	symbol	H. sapiens	5670	H. sapiens	PSG2	pregnancy specific beta-1-glycoprotein 2	GO:0007565 female pregnancy;GO:0044706 multi-multicellular organism process;GO:0016477 cell migration							0.0	0.0	0.0	0.0	0.0	0.0	0.0	0.0	0.0	0.0	0.0	0.0	0.0	0.0	0.0	0.0	0.0	0.0	0.0	0.0
GFY	chr19	49929687	100507003	symbol	H. sapiens	100507003	H. sapiens	GFY	golgi associated olfactory signaling regulator	GO:0097499 protein localization to non-motile cilium;GO:1905515 non-motile cilium assembly;GO:0061512 protein localization to cilium							0.0	1.0	0.0	0.0	0.0	0.0	0.0	0.0	0.0	0.0	0.0	0.0	0.0	0.0	0.0	0.0	0.0	0.0	0.0	0.0
MIR125A	chr19	52196506	406910	symbol	H. sapiens	406910	H. sapiens	MIR125A	microRNA 125a	GO:0072125 negative regulation of glomerular mesangial cell proliferation;GO:0072124 regulation of glomerular mesangial cell proliferation;GO:0090194 negative regulation of glomerulus development							0.0	0.0	1.0	0.0	0.0	0.0	0.0	0.0	1.0	0.0	0.0	1.0	0.0	0.0	0.0	0.0	0.0	0.0	0.0	0.0
MIR519E	chr19	54183193	574463	symbol	H. sapiens	574463	H. sapiens	MIR519E	microRNA 519e	GO:0035195 gene silencing by miRNA;GO:0035194 posttranscriptional gene silencing by RNA;GO:0016441 posttranscriptional gene silencing							0.0	0.0	0.0	0.0	0.0	0.0	0.0	0.0	0.0	0.0	0.0	0.0	0.0	0.0	0.0	0.0	0.0	0.0	0.0	0.0
ZNF264	chr19	57702867	9422	symbol	H. sapiens	9422	H. sapiens	ZNF264	zinc finger protein 264	GO:0006355 regulation of transcription, DNA-templated;GO:1903506 regulation of nucleic acid-templated transcription;GO:0006351 transcription, DNA-templated		Transcription factors/Zinc-coordinating DNA-binding domains					0.0	0.0	0.0	0.0	0.0	0.0	0.0	0.0	0.0	0.0	0.0	0.0	0.0	0.0	0.0	0.0	0.0	0.0	0.0	0.0
MIR4262	chr2	11977112	100422996	symbol	H. sapiens	100422996	H. sapiens	MIR4262	microRNA 4262								0.0	0.0	0.0	0.0	0.0	0.0	0.0	0.0	0.0	0.0	0.0	0.0	0.0	0.0	0.0	0.0	0.0	0.0	0.0	0.0
MYT1L	chr2	2335085	23040	symbol	H. sapiens	23040	H. sapiens	MYT1L	myelin transcription factor 1 like	GO:0048665 neuron fate specification;GO:0048663 neuron fate commitment;GO:0001708 cell fate specification		Transcription factors/Zinc-coordinating DNA-binding domains	Vesicles(Approved)				0.0	0.0	0.0	0.0	0.0	0.0	0.0	0.0	0.0	0.0	0.0	0.0	0.0	0.0	0.0	0.0	0.0	0.0	0.0	0.0
LOC101929596	chr2	38742882	101929596	Gene_ID	H. sapiens	101929596	H. sapiens	LINC02613	long intergenic non-protein coding RNA 2613								0.0	0.0	0.0	0.0	0.0	0.0	0.0	0.0	0.0	0.0	0.0	0.0	0.0	0.0	0.0	0.0	0.0	0.0	0.0	0.0
MIR216A	chr2	56216194	406998	symbol	H. sapiens	406998	H. sapiens	MIR216A	microRNA 216a								0.0	0.0	0.0	0.0	0.0	0.0	0.0	0.0	0.0	0.0	0.0	0.0	0.0	0.0	0.0	0.0	0.0	0.0	0.0	0.0
LOC101927926	chr2	78143059	101927926	Gene_ID	H. sapiens	101927926	H. sapiens	LINC01851	long intergenic non-protein coding RNA 1851								0.0	0.0	0.0	0.0	0.0	0.0	0.0	0.0	0.0	0.0	0.0	0.0	0.0	0.0	0.0	0.0	0.0	0.0	0.0	0.0
RGPD1	chr2	88285309	400966	symbol	H. sapiens	400966	H. sapiens	RGPD1	RANBP2 like and GRIP domain containing 1	GO:0006607 NLS-bearing protein import into nucleus;GO:0006606 protein import into nucleus;GO:0051170 import into nucleus			Nuclear membrane;Vesicles(Approved)				0.0	0.0	0.0	0.0	0.0	0.0	0.0	0.0	0.0	0.0	0.0	0.0	0.0	0.0	0.0	0.0	0.0	0.0	0.0	0.0
LOC101927070	chr2	99388361	101927070	Gene_ID	H. sapiens	101927070	H. sapiens	LINC02611	long intergenic non-protein coding RNA 2611								0.0	0.0	0.0	0.0	0.0	0.0	0.0	0.0	0.0	0.0	0.0	0.0	0.0	0.0	0.0	0.0	0.0	0.0	0.0	0.0
AFF3	chr2	100759037	3899	symbol	H. sapiens	3899	H. sapiens	AFF3	AF4/FMR2 family member 3	GO:0035116 embryonic hindlimb morphogenesis;GO:0035137 hindlimb morphogenesis;GO:0030326 embryonic limb morphogenesis			Nucleoplasm(Supported)Cytosol(Approved)				0.0	0.0	0.0	0.0	0.0	0.0	0.0	0.0	0.0	0.0	0.0	0.0	0.0	0.0	0.0	0.0	0.0	0.0	0.0	0.0
CACNB4	chr2	152955235	785	symbol	H. sapiens	785	H. sapiens	CACNB4	calcium voltage-gated channel auxiliary subunit beta 4	GO:1901385 regulation of voltage-gated calcium channel activity;GO:1901019 regulation of calcium ion transmembrane transporter activity;GO:0061337 cardiac conduction		Transporters/Accessory Factors Involved in Transport		Nimodipine (Voltage-gated calcium channel activity);Verapamil (Voltage-gated calcium channel activity);Mibefradil (Voltage-gated calcium channel activity);Dronedarone (Voltage-gated calcium channel activity)			0.0	0.0	0.0	0.0	0.0	0.0	0.0	0.0	0.0	0.0	0.0	0.0	0.0	0.0	0.0	0.0	0.0	0.0	0.0	0.0
LOC100996579	chr2	162101249	100996579	Gene_ID	H. sapiens	100996579	H. sapiens	LINC01806	long intergenic non-protein coding RNA 1806								0.0	0.0	0.0	0.0	0.0	0.0	0.0	0.0	0.0	0.0	0.0	0.0	0.0	0.0	0.0	0.0	0.0	0.0	0.0	0.0
AOX1	chr2	201450730	316	symbol	H. sapiens	316	H. sapiens	AOX1	aldehyde oxidase 1	GO:0009115 xanthine catabolic process;GO:0046110 xanthine metabolic process;GO:0006145 purine nucleobase catabolic process		Enzymes/ENZYME proteins/Oxidoreductases		Eniluracil (Xanthine dehydrogenase activity)		(M5934)HALLMARK XENOBIOTIC METABOLISM	0.0	0.0	0.0	0.0	0.0	0.0	0.0	0.0	0.0	0.0	0.0	0.0	0.0	0.0	0.0	0.0	0.0	0.0	0.0	0.0
PRKAG3	chr2	219696512	53632	symbol	H. sapiens	53632	H. sapiens	PRKAG3	protein kinase AMP-activated non-catalytic subunit gamma 3	GO:0014873 response to muscle activity involved in regulation of muscle adaptation;GO:0014874 response to stimulus involved in regulation of muscle adaptation;GO:0006096 glycolytic process							0.0	0.0	0.0	0.0	0.0	0.0	0.0	0.0	0.0	0.0	0.0	0.0	0.0	0.0	0.0	0.0	0.0	0.0	0.0	0.0
MIR4439	chr2	225875257	100616207	symbol	H. sapiens	100616207	H. sapiens	MIR4439	microRNA 4439								0.0	0.0	0.0	0.0	0.0	0.0	0.0	0.0	0.0	0.0	0.0	0.0	0.0	0.0	0.0	0.0	0.0	0.0	0.0	0.0
MFF	chr2	228192227	56947	symbol	H. sapiens	56947	H. sapiens	MFF	mitochondrial fission factor	GO:0090314 positive regulation of protein targeting to membrane;GO:1900063 regulation of peroxisome organization;GO:0090200 positive regulation of release of cytochrome c from mitochondria			Mitochondria(Supported)				0.0	0.0	1.0	0.0	0.0	0.0	0.0	0.0	0.0	0.0	0.0	0.0	0.0	0.0	0.0	0.0	0.0	0.0	0.0	1.0
SLC16A14	chr2	230933715	151473	symbol	H. sapiens	151473	H. sapiens	SLC16A14	solute carrier family 16 member 14	GO:0015718 monocarboxylic acid transport;GO:0046942 carboxylic acid transport;GO:0015849 organic acid transport		Transporters/Electrochemical Potential-driven transporters	Endoplasmic reticulum(Approved)				0.0	0.0	0.0	0.0	0.0	0.0	0.0	0.0	0.0	0.0	0.0	0.0	0.0	0.0	0.0	0.0	0.0	0.0	0.0	0.0
KCNJ13	chr2	233641275	3769	symbol	H. sapiens	3769	H. sapiens	KCNJ13	potassium inwardly rectifying channel subfamily J member 13	GO:1990573 potassium ion import across plasma membrane;GO:0010107 potassium ion import;GO:0098659 inorganic cation import across plasma membrane		Transporters/Transporter channels and pores;Voltage-gated ion channels/Inwardly Rectifying Potassium Channels					0.0	0.0	0.0	0.0	0.0	0.0	0.0	0.0	0.0	0.0	0.0	0.0	0.0	0.0	0.0	0.0	0.0	0.0	0.0	0.0
CAPN10	chr2	241526132	11132	symbol	H. sapiens	11132	H. sapiens	CAPN10	calpain 10	GO:2000676 positive regulation of type B pancreatic cell apoptotic process;GO:0046326 positive regulation of glucose import;GO:0010828 positive regulation of glucose transmembrane transport		Enzymes/Peptidases/Cysteine-type peptidases	Cytosol;Nucleoplasm(Approved)				0.0	0.0	1.0	0.0	0.0	0.0	0.0	0.0	0.0	0.0	0.0	1.0	0.0	0.0	0.0	0.0	0.0	0.0	0.0	0.0
RAB22A	chr20	56884770	57403	symbol	H. sapiens	57403	H. sapiens	RAB22A	RAB22A, member RAS oncogene family	GO:0097494 regulation of vesicle size;GO:0007032 endosome organization;GO:0032482 Rab protein signal transduction			Centrosome(Uncertain)			(M5910)HALLMARK PROTEIN SECRETION	0.0	0.0	0.0	0.0	0.0	0.0	0.0	0.0	0.0	0.0	1.0	0.0	0.0	0.0	0.0	0.0	0.0	0.0	0.0	0.0
FAM110A	chr20	816710	83541	symbol	H. sapiens	83541	H. sapiens	FAM110A	family with sequence similarity 110 member A				Cytosol;Vesicles(Supported)Nucleus(Approved)				0.0	0.0	0.0	0.0	0.0	0.0	0.0	0.0	0.0	0.0	0.0	0.0	0.0	0.0	0.0	0.0	0.0	0.0	0.0	0.0
ATRN	chr20	3451664	8455	symbol	H. sapiens	8455	H. sapiens	ATRN	attractin	GO:0021549 cerebellum development;GO:0022037 metencephalon development;GO:0042552 myelination			Cytosol(Approved)			(M5942)HALLMARK UV RESPONSE DN	0.0	0.0	0.0	0.0	0.0	0.0	0.0	0.0	0.0	0.0	0.0	0.0	0.0	0.0	0.0	0.0	0.0	0.0	0.0	0.0
LRRN4	chr20	6034726	164312	symbol	H. sapiens	164312	H. sapiens	LRRN4	leucine rich repeat neuronal 4	GO:0008542 visual learning;GO:0007616 long-term memory;GO:0008306 associative learning			Cytosol;Nucleoli(Approved)				0.0	0.0	0.0	0.0	0.0	0.0	0.0	0.0	0.0	0.0	0.0	0.0	0.0	0.0	0.0	0.0	0.0	0.0	0.0	0.0
CASC20	chr20	6407378	101929244	symbol	H. sapiens	101929244	H. sapiens	CASC20	cancer susceptibility 20								0.0	0.0	0.0	0.0	0.0	0.0	0.0	0.0	0.0	0.0	0.0	0.0	0.0	0.0	0.0	0.0	0.0	0.0	0.0	0.0
STK4-AS1	chr20	43595099	100505826	symbol	H. sapiens	100505826	H. sapiens	STK4-AS1	STK4 antisense RNA 1 (head to head)								0.0	0.0	0.0	0.0	0.0	0.0	0.0	0.0	0.0	0.0	0.0	0.0	0.0	0.0	0.0	0.0	0.0	0.0	0.0	0.0
STK4	chr20	43595119	6789	symbol	H. sapiens	6789	H. sapiens	STK4	serine/threonine kinase 4	GO:1904237 positive regulation of substrate-dependent cell migration, cell attachment to substrate;GO:1905461 positive regulation of vascular associated smooth muscle cell apoptotic process;GO:0060800 regulation of cell differentiation involved in embryonic placenta development	STE Ser/Thr protein kinase family	Enzymes/{ENZYME proteins/Transferases,Kinases/STE Ser/Thr protein kinases};RAS pathway related proteins	Cytosol;Nucleoplasm(Enhanced)Nuclear bodies(Supported)				1.0	0.0	1.0	0.0	1.0	0.0	1.0	0.0	1.0	0.0	0.0	1.0	0.0	1.0	0.0	0.0	0.0	0.0	0.0	1.0
TCEA2	chr20	62694009	6919	symbol	H. sapiens	6919	H. sapiens	TCEA2	transcription elongation factor A2	GO:0032784 regulation of DNA-templated transcription, elongation;GO:0006354 DNA-templated transcription, elongation;GO:0045944 positive regulation of transcription by RNA polymerase II			Centrosome;Nucleoplasm(Supported)				0.0	0.0	0.0	0.0	0.0	0.0	0.0	0.0	0.0	0.0	0.0	0.0	0.0	0.0	0.0	0.0	0.0	0.0	0.0	0.0
LINC00114	chr21	40124181	400866	symbol	H. sapiens	400866	H. sapiens	LINC00114	long intergenic non-protein coding RNA 114								0.0	0.0	0.0	0.0	0.0	0.0	0.0	0.0	0.0	0.0	0.0	0.0	0.0	0.0	0.0	0.0	0.0	0.0	0.0	0.0
LIPI	chr21	15583212	149998	symbol	H. sapiens	149998	H. sapiens	LIPI	lipase I	GO:0006654 phosphatidic acid biosynthetic process;GO:0046473 phosphatidic acid metabolic process;GO:0046474 glycerophospholipid biosynthetic process							0.0	0.0	0.0	0.0	0.0	0.0	0.0	0.0	0.0	0.0	0.0	0.0	0.0	0.0	0.0	0.0	0.0	0.0	0.0	0.0
C21orf91-OT1	chr21	19164826	246312	symbol	H. sapiens	246312	H. sapiens	C21orf91-OT1	C21orf91 overlapping transcript 1								0.0	0.0	0.0	0.0	0.0	0.0	0.0	0.0	0.0	0.0	0.0	0.0	0.0	0.0	0.0	0.0	0.0	0.0	0.0	0.0
KRTAP26-1	chr21	31692607	388818	symbol	H. sapiens	388818	H. sapiens	KRTAP26-1	keratin associated protein 26-1	GO:0031424 keratinization;GO:0030216 keratinocyte differentiation;GO:0009913 epidermal cell differentiation							0.0	0.0	0.0	0.0	0.0	0.0	0.0	0.0	0.0	0.0	0.0	0.0	0.0	0.0	0.0	0.0	0.0	0.0	0.0	0.0
KRTAP19-4	chr21	31869428	337971	symbol	H. sapiens	337971	H. sapiens	KRTAP19-4	keratin associated protein 19-4	GO:0031424 keratinization;GO:0030216 keratinocyte differentiation;GO:0009913 epidermal cell differentiation							0.0	0.0	0.0	0.0	0.0	0.0	0.0	0.0	0.0	0.0	0.0	0.0	0.0	0.0	0.0	0.0	0.0	0.0	0.0	0.0
HSFY1P1	chr22	17308363	27437	symbol	H. sapiens	27437	H. sapiens	HSFY1P1	HSFY1 pseudogene 1								0.0	0.0	0.0	0.0	0.0	0.0	0.0	0.0	0.0	0.0	0.0	0.0	0.0	0.0	0.0	0.0	0.0	0.0	0.0	0.0
CECR1	chr22	17702744	51816	gene_synonym	H. sapiens	51816	H. sapiens	ADA2	adenosine deaminase 2	GO:0006154 adenosine catabolic process;GO:0046103 inosine biosynthetic process;GO:0046130 purine ribonucleoside catabolic process		Enzymes/ENZYME proteins/Hydrolases					0.0	0.0	0.0	0.0	0.0	0.0	0.0	0.0	0.0	0.0	0.0	0.0	0.0	0.0	0.0	0.0	0.0	0.0	0.0	0.0
SUSD2	chr22	24577443	56241	symbol	H. sapiens	56241	H. sapiens	SUSD2	sushi domain containing 2	GO:0051782 negative regulation of cell division;GO:1902807 negative regulation of cell cycle G1/S phase transition;GO:1902806 regulation of cell cycle G1/S phase transition			Plasma membrane(Approved)				0.0	0.0	0.0	0.0	0.0	0.0	0.0	0.0	0.0	0.0	0.0	0.0	0.0	0.0	0.0	0.0	0.0	0.0	0.0	0.0
CYP2D6	chr22	42526883	1565	symbol	H. sapiens	1565	H. sapiens	CYP2D6	cytochrome P450 family 2 subfamily D member 6	GO:0090350 negative regulation of cellular organofluorine metabolic process;GO:0090348 regulation of cellular organofluorine metabolic process;GO:0090349 negative regulation of cellular organohalogen metabolic process		Enzymes/ENZYME proteins/Oxidoreductases	Golgi apparatus(Approved)	Paliperidone (Steroid hydroxylase activity)			0.0	0.0	0.0	0.0	0.0	0.0	1.0	0.0	0.0	0.0	0.0	0.0	0.0	0.0	0.0	0.0	0.0	0.0	0.0	0.0
ACOX2	chr3	58522929	8309	symbol	H. sapiens	8309	H. sapiens	ACOX2	acyl-CoA oxidase 2	GO:0033540 fatty acid beta-oxidation using acyl-CoA oxidase;GO:0006699 bile acid biosynthetic process;GO:0006625 protein targeting to peroxisome		Enzymes/ENZYME proteins/Oxidoreductases	Vesicles(Supported)Cytosol(Approved)			(M5946)HALLMARK COAGULATION; (M5907)HALLMARK ESTROGEN RESPONSE LATE; (M5934)HALLMARK XENOBIOTIC METABOLISM	0.0	0.0	1.0	0.0	0.0	0.0	0.0	0.0	0.0	0.0	0.0	0.0	0.0	0.0	0.0	0.0	0.0	0.0	0.0	0.0
ABI3BP	chr3	100712334	25890	symbol	H. sapiens	25890	H. sapiens	ABI3BP	ABI family member 3 binding protein	GO:0010811 positive regulation of cell-substrate adhesion;GO:0010810 regulation of cell-substrate adhesion;GO:0045785 positive regulation of cell adhesion					(M3008)NABA ECM GLYCOPROTEINS; (M5884)NABA CORE MATRISOME; (M5889)NABA MATRISOME	(M5930)HALLMARK EPITHELIAL MESENCHYMAL TRANSITION	1.0	0.0	0.0	0.0	0.0	0.0	0.0	0.0	0.0	0.0	0.0	0.0	0.0	0.0	0.0	0.0	0.0	0.0	0.0	0.0
TFDP2	chr3	141868386	7029	symbol	H. sapiens	7029	H. sapiens	TFDP2	transcription factor Dp-2	GO:1900740 positive regulation of protein insertion into mitochondrial membrane involved in apoptotic signaling pathway;GO:1900739 regulation of protein insertion into mitochondrial membrane involved in apoptotic signaling pathway;GO:1901030 positive regulation of mitochondrial outer membrane permeabilization involved in apoptotic signaling pathway		Transcription factors/Helix-turn-helix domains	Nucleus(Supported)Vesicles(Approved)		(M40)PID E2F PATHWAY	(M5945)HALLMARK HEME METABOLISM	0.0	0.0	1.0	0.0	0.0	0.0	0.0	0.0	0.0	0.0	0.0	0.0	0.0	1.0	0.0	0.0	0.0	0.0	0.0	0.0
CRTAP	chr3	33155449	10491	symbol	H. sapiens	10491	H. sapiens	CRTAP	cartilage associated protein	GO:0018400 peptidyl-proline hydroxylation to 3-hydroxy-L-proline;GO:1901874 negative regulation of post-translational protein modification;GO:1901873 regulation of post-translational protein modification			Actin filaments;Cytosol;Intermediate filaments(Approved)				0.0	0.0	0.0	0.0	0.0	0.0	1.0	0.0	0.0	0.0	0.0	0.0	0.0	0.0	0.0	0.0	0.0	0.0	0.0	0.0
MITF	chr3	69985750	4286	symbol	H. sapiens	4286	H. sapiens	MITF	melanocyte inducing transcription factor	GO:0044336 canonical Wnt signaling pathway involved in negative regulation of apoptotic process;GO:0045670 regulation of osteoclast differentiation;GO:0030318 melanocyte differentiation		Transcription factors/Basic domains			(M229)PID P38 ALPHA BETA DOWNSTREAM PATHWAY; (M183)PID IL6 7 PATHWAY; (M231)PID KIT PATHWAY		0.0	0.0	0.0	0.0	0.0	0.0	0.0	0.0	0.0	0.0	0.0	0.0	0.0	0.0	0.0	0.0	1.0	0.0	0.0	0.0
HHLA2	chr3	108021331	11148	symbol	H. sapiens	11148	H. sapiens	HHLA2	HERV-H LTR-associating 2	GO:0042104 positive regulation of activated T cell proliferation;GO:0031295 T cell costimulation;GO:0046006 regulation of activated T cell proliferation							1.0	0.0	0.0	0.0	0.0	0.0	0.0	0.0	0.0	0.0	0.0	0.0	0.0	0.0	0.0	0.0	0.0	0.0	0.0	0.0
GUCA1C	chr3	108672677	9626	symbol	H. sapiens	9626	H. sapiens	GUCA1C	guanylate cyclase activator 1C	GO:0031284 positive regulation of guanylate cyclase activity;GO:0022400 regulation of rhodopsin mediated signaling pathway;GO:0031282 regulation of guanylate cyclase activity			Focal adhesion sites(Approved)		(M117)PID CONE PATHWAY; (M204)PID RHODOPSIN PATHWAY		0.0	0.0	0.0	0.0	0.0	0.0	0.0	0.0	0.0	0.0	0.0	0.0	0.0	0.0	0.0	0.0	0.0	0.0	0.0	0.0
IGSF11-AS1	chr3	118661922	100506765	symbol	H. sapiens	100506765	H. sapiens	IGSF11-AS1	IGSF11 antisense RNA 1								0.0	0.0	0.0	0.0	0.0	0.0	0.0	0.0	0.0	0.0	0.0	0.0	0.0	0.0	0.0	0.0	0.0	0.0	0.0	0.0
SLC41A3	chr3	125803134	54946	symbol	H. sapiens	54946	H. sapiens	SLC41A3	solute carrier family 41 member 3	GO:0098655 cation transmembrane transport;GO:0034220 ion transmembrane transport;GO:0006812 cation transport		Transporters/Transporter channels and pores	Plasma membrane(Supported)				0.0	0.0	0.0	0.0	0.0	0.0	0.0	0.0	0.0	0.0	0.0	0.0	0.0	0.0	0.0	0.0	0.0	0.0	0.0	0.0
NCK1	chr3	136649316	4690	symbol	H. sapiens	4690	H. sapiens	NCK1	NCK adaptor protein 1	GO:1903676 positive regulation of cap-dependent translational initiation;GO:1903912 negative regulation of endoplasmic reticulum stress-induced eIF2 alpha phosphorylation;GO:1903674 regulation of cap-dependent translational initiation			Cytosol;Plasma membrane(Enhanced)		(M226)PID VEGFR1 PATHWAY; (M193)PID NEPHRIN NEPH1 PATHWAY; (M108)PID NETRIN PATHWAY	(M5923)HALLMARK PI3K AKT MTOR SIGNALING; (M5893)HALLMARK MITOTIC SPINDLE; (M5950)HALLMARK ALLOGRAFT REJECTION	1.0	1.0	1.0	0.0	1.0	1.0	0.0	0.0	0.0	0.0	1.0	0.0	0.0	0.0	0.0	0.0	0.0	0.0	0.0	0.0
P2RY12	chr3	151102600	64805	symbol	H. sapiens	64805	H. sapiens	P2RY12	purinergic receptor P2Y12	GO:0021808 cytosolic calcium signaling involved in initiation of cell movement in glial-mediated radial cell migration;GO:0021806 initiation of movement involved in cerebral cortex radial glia guided migration;GO:0021814 cell motility involved in cerebral cortex radial glia guided migration		G-protein coupled receptors/{Adenosine and adenine nucleotide receptors,GPCRs excl olfactory receptors}		Ticlopidine (Guanyl-nucleotide exchange factor activity);Treprostinil (Guanyl-nucleotide exchange factor activity);Clopidogrel (Guanyl-nucleotide exchange factor activity);Epoprostenol (Guanyl-nucleotide exchange factor activity);AZD6140 (Guanyl-nucleotide exchange factor activity);Prasugrel (Guanyl-nucleotide exchange factor activity);Cangrelor (Guanyl-nucleotide exchange factor activity);Ticagr…			1.0	1.0	0.0	0.0	1.0	0.0	0.0	0.0	0.0	0.0	0.0	0.0	0.0	0.0	0.0	0.0	0.0	0.0	0.0	0.0
MIR548H2	chr3	151347319	100313773	symbol	H. sapiens	100313773	H. sapiens	MIR548H2	microRNA 548h-2								0.0	0.0	0.0	0.0	0.0	0.0	0.0	0.0	0.0	0.0	0.0	0.0	0.0	0.0	0.0	0.0	0.0	0.0	0.0	0.0
SI	chr3	164796283	6476	symbol	H. sapiens	6476	H. sapiens	SI	sucrase-isomaltase	GO:0044245 polysaccharide digestion;GO:0007586 digestion;GO:0005975 carbohydrate metabolic process		Enzymes/ENZYME proteins/Hydrolases		Acarbose (Sucrose alpha-glucosidase activity);Scopolamine (Sucrose alpha-glucosidase activity)			0.0	0.0	0.0	0.0	0.0	0.0	0.0	0.0	0.0	0.0	0.0	0.0	0.0	0.0	0.0	0.0	0.0	0.0	0.0	0.0
SLC7A14	chr3	170303863	57709	symbol	H. sapiens	57709	H. sapiens	SLC7A14	solute carrier family 7 member 14	GO:0010923 negative regulation of phosphatase activity;GO:0035305 negative regulation of dephosphorylation;GO:0006865 amino acid transport		Transporters/Electrochemical Potential-driven transporters					0.0	0.0	0.0	0.0	0.0	0.0	0.0	0.0	0.0	0.0	0.0	0.0	0.0	0.0	0.0	0.0	0.0	0.0	0.0	0.0
KCNMB2	chr3	178276487	10242	symbol	H. sapiens	10242	H. sapiens	KCNMB2	potassium calcium-activated channel subfamily M regulatory beta subunit 2	GO:0019229 regulation of vasoconstriction;GO:0005513 detection of calcium ion;GO:0042310 vasoconstriction		Transporters/Accessory Factors Involved in Transport		Miconazole (Potassium channel regulator activity);(2r,3r,4s,5r)-2-Acetamido-3,4-Dihydroxy-5-Hydroxymethyl-Piperidinium (Potassium channel regulator activity)		(M5932)HALLMARK INFLAMMATORY RESPONSE	0.0	0.0	0.0	0.0	0.0	0.0	0.0	0.0	0.0	0.0	1.0	0.0	0.0	0.0	0.0	0.0	0.0	0.0	0.0	0.0
AHSG	chr3	186330849	197	symbol	H. sapiens	197	H. sapiens	AHSG	alpha 2-HS glycoprotein	GO:0046627 negative regulation of insulin receptor signaling pathway;GO:1900077 negative regulation of cellular response to insulin stimulus;GO:0030502 negative regulation of bone mineralization			Golgi apparatus(Supported)		(M181)PID BMP PATHWAY		0.0	0.0	0.0	0.0	0.0	1.0	0.0	0.0	0.0	0.0	0.0	0.0	0.0	0.0	0.0	1.0	0.0	0.0	0.0	0.0
BCL6	chr3	187454285	604	symbol	H. sapiens	604	H. sapiens	BCL6	BCL6 transcription repressor	GO:0048294 negative regulation of isotype switching to IgE isotypes;GO:0045629 negative regulation of T-helper 2 cell differentiation;GO:0045829 negative regulation of isotype switching		Transcription factors/Zinc-coordinating DNA-binding domains	Nucleoplasm(Enhanced)Golgi apparatus(Uncertain)		(M30)PID HDAC CLASSII PATHWAY; (M136)PID FOXO PATHWAY; (M28)PID IL4 2PATHWAY	(M5905)HALLMARK ADIPOGENESIS; (M5890)HALLMARK TNFA SIGNALING VIA NFKB	1.0	0.0	1.0	0.0	0.0	0.0	0.0	0.0	0.0	1.0	0.0	0.0	0.0	0.0	0.0	0.0	0.0	0.0	0.0	0.0
KIAA0226	chr3	197463797	9711	gene_synonym	H. sapiens	9711	H. sapiens	RUBCN	rubicon autophagy regulator	GO:0043553 negative regulation of phosphatidylinositol 3-kinase activity;GO:1901097 negative regulation of autophagosome maturation;GO:0090219 negative regulation of lipid kinase activity			Vesicles(Supported)Cytosol(Approved)				0.0	0.0	0.0	0.0	1.0	0.0	0.0	0.0	0.0	0.0	0.0	0.0	0.0	0.0	0.0	1.0	0.0	0.0	0.0	0.0
POLN	chr4	2243891	353497	symbol	H. sapiens	353497	H. sapiens	POLN	DNA polymerase nu	GO:0019985 translesion synthesis;GO:0000731 DNA synthesis involved in DNA repair;GO:0036297 interstrand cross-link repair		Enzymes/ENZYME proteins/Transferases	Nucleoplasm(Enhanced)				0.0	0.0	0.0	0.0	0.0	0.0	0.0	0.0	0.0	0.0	0.0	0.0	0.0	0.0	0.0	0.0	0.0	0.0	0.0	0.0
ALB	chr4	74269971	213	symbol	H. sapiens	213	H. sapiens	ALB	albumin	GO:0051659 maintenance of mitochondrion location;GO:0034375 high-density lipoprotein particle remodeling;GO:0034369 plasma lipoprotein particle remodeling			Endoplasmic reticulum;Golgi apparatus(Enhanced)	Erythromycin (Toxic substance binding);Cefotaxime (Toxic substance binding);Vancomycin (Toxic substance binding);Rifampicin (Toxic substance binding)	(M106)PID HNF3B PATHWAY	(M5949)HALLMARK PEROXISOME	0.0	0.0	0.0	0.0	0.0	0.0	0.0	0.0	0.0	0.0	0.0	0.0	0.0	0.0	0.0	0.0	0.0	0.0	0.0	0.0
BANK1	chr4	102734982	55024	symbol	H. sapiens	55024	H. sapiens	BANK1	B cell scaffold protein with ankyrin repeats 1	GO:1900165 negative regulation of interleukin-6 secretion;GO:0045947 negative regulation of translational initiation;GO:0050869 negative regulation of B cell activation			Cytosol;Nucleoplasm;Plasma membrane(Approved)			(M5913)HALLMARK INTERFERON GAMMA RESPONSE	0.0	0.0	0.0	0.0	0.0	0.0	0.0	0.0	0.0	1.0	0.0	0.0	0.0	0.0	0.0	0.0	0.0	0.0	0.0	0.0
LOC102723704	chr4	103698193	102723704	Gene_ID	H. sapiens	102723704	H. sapiens	LOC102723704	uncharacterized LOC102723704								0.0	0.0	0.0	0.0	0.0	0.0	0.0	0.0	0.0	0.0	0.0	0.0	0.0	0.0	0.0	0.0	0.0	0.0	0.0	0.0
LRIT3	chr4	110769339	345193	symbol	H. sapiens	345193	H. sapiens	LRIT3	leucine rich repeat, Ig-like and transmembrane domains 3	GO:0040036 regulation of fibroblast growth factor receptor signaling pathway;GO:0008543 fibroblast growth factor receptor signaling pathway;GO:0044344 cellular response to fibroblast growth factor stimulus			Cytosol;Mitochondria;Nucleoplasm(Approved)				0.0	0.0	0.0	0.0	0.0	1.0	0.0	0.0	0.0	0.0	0.0	0.0	1.0	0.0	0.0	0.0	0.0	0.0	0.0	0.0
LINC01093	chr4	185820615	100506229	symbol	H. sapiens	100506229	H. sapiens	LINC01093	long intergenic non-protein coding RNA 1093								0.0	0.0	0.0	0.0	0.0	0.0	0.0	0.0	0.0	0.0	0.0	0.0	0.0	0.0	0.0	0.0	0.0	0.0	0.0	0.0
PCDHA1	chr5	140165720	56147	symbol	H. sapiens	56147	H. sapiens	PCDHA1	protocadherin alpha 1	GO:0007156 homophilic cell adhesion via plasma membrane adhesion molecules;GO:0098742 cell-cell adhesion via plasma-membrane adhesion molecules;GO:0098609 cell-cell adhesion			Plasma membrane(Approved)				0.0	0.0	0.0	0.0	0.0	0.0	0.0	0.0	0.0	0.0	0.0	0.0	0.0	0.0	0.0	0.0	0.0	0.0	0.0	0.0
MIR4457	chr5	1309492	100616235	symbol	H. sapiens	100616235	H. sapiens	MIR4457	microRNA 4457								0.0	0.0	0.0	0.0	0.0	0.0	0.0	0.0	0.0	0.0	0.0	0.0	0.0	0.0	0.0	0.0	0.0	0.0	0.0	0.0
PRLR	chr5	35230691	5618	symbol	H. sapiens	5618	H. sapiens	PRLR	prolactin receptor	GO:0060397 JAK-STAT cascade involved in growth hormone signaling pathway;GO:0007171 activation of transmembrane receptor protein tyrosine kinase activity;GO:0038161 prolactin signaling pathway				Somatropin recombinant (Protein homodimerization activity);Fluoxymesterone (Protein homodimerization activity)	(M13)PID ERBB4 PATHWAY; (M50)PID PTP1B PATHWAY	(M5907)HALLMARK ESTROGEN RESPONSE LATE	1.0	0.0	0.0	0.0	0.0	1.0	0.0	0.0	1.0	0.0	0.0	0.0	0.0	0.0	1.0	0.0	0.0	0.0	0.0	0.0
LOC644285	chr5	86619445	644285	Gene_ID	H. sapiens	644285	H. sapiens	LOC644285	uncharacterized LOC644285								0.0	0.0	0.0	0.0	0.0	0.0	0.0	0.0	0.0	0.0	0.0	0.0	0.0	0.0	0.0	0.0	0.0	0.0	0.0	0.0
MCTP1	chr5	94417570	79772	symbol	H. sapiens	79772	H. sapiens	MCTP1	multiple C2 and transmembrane domain containing 1	GO:0048168 regulation of neuronal synaptic plasticity;GO:0046928 regulation of neurotransmitter secretion;GO:0045806 negative regulation of endocytosis			Cytosol;Nucleoplasm(Approved)				0.0	0.0	0.0	0.0	0.0	0.0	0.0	0.0	0.0	0.0	0.0	0.0	0.0	0.0	0.0	1.0	0.0	0.0	0.0	0.0
PAM	chr5	102201526	5066	symbol	H. sapiens	5066	H. sapiens	PAM	peptidylglycine alpha-amidating monooxygenase	GO:0001519 peptide amidation;GO:0018032 protein amidation;GO:0031179 peptide modification		Enzymes/ENZYME proteins/{Lyases,Oxidoreductases}	Cytosol;Golgi apparatus(Approved)	Vitamin C (Zinc ion binding);N-Alpha-Acetyl-3,5-Diiodotyrosylglycine (Zinc ion binding);Threonine Derivative (Zinc ion binding)		(M5910)HALLMARK PROTEIN SECRETION; (M5937)HALLMARK GLYCOLYSIS; (M5891)HALLMARK HYPOXIA	0.0	0.0	0.0	0.0	0.0	0.0	0.0	0.0	1.0	0.0	0.0	0.0	0.0	1.0	1.0	0.0	0.0	0.0	0.0	0.0
TMEM232	chr5	110062450	642987	symbol	H. sapiens	642987	H. sapiens	TMEM232	transmembrane protein 232								0.0	0.0	0.0	0.0	0.0	0.0	0.0	0.0	0.0	0.0	0.0	0.0	0.0	0.0	0.0	0.0	0.0	0.0	0.0	0.0
MCC	chr5	112630612	4163	symbol	H. sapiens	4163	H. sapiens	MCC	MCC regulator of WNT signaling pathway	GO:0010633 negative regulation of epithelial cell migration;GO:0090090 negative regulation of canonical Wnt signaling pathway;GO:0030178 negative regulation of Wnt signaling pathway			Nucleoplasm(Supported)				0.0	0.0	0.0	0.0	0.0	0.0	0.0	0.0	0.0	0.0	0.0	0.0	0.0	0.0	0.0	0.0	0.0	0.0	0.0	0.0
PRR16	chr5	119867158	51334	symbol	H. sapiens	51334	H. sapiens	PRR16	proline rich 16	GO:0045793 positive regulation of cell size;GO:0045727 positive regulation of translation;GO:0034250 positive regulation of cellular amide metabolic process			Cytosol;Midbody;Nucleus(Approved)				0.0	0.0	0.0	0.0	0.0	0.0	0.0	0.0	0.0	0.0	1.0	0.0	0.0	0.0	0.0	0.0	0.0	0.0	0.0	0.0
LARS	chr5	145562294	51520	gene_synonym	H. sapiens	51520	H. sapiens	LARS1	leucyl-tRNA synthetase 1	GO:0006425 glutaminyl-tRNA aminoacylation;GO:0006429 leucyl-tRNA aminoacylation;GO:1990253 cellular response to leucine starvation		Enzymes/ENZYME proteins/Ligase	Cytosol(Supported)Nuclear bodies(Approved)	L-Leucine (Leucine-trna ligase activity)			0.0	0.0	0.0	0.0	0.0	0.0	0.0	0.0	0.0	0.0	1.0	0.0	0.0	0.0	0.0	0.0	0.0	0.0	0.0	0.0
ZNF300	chr5	150284545	91975	symbol	H. sapiens	91975	H. sapiens	ZNF300	zinc finger protein 300	GO:0045944 positive regulation of transcription by RNA polymerase II;GO:0045893 positive regulation of transcription, DNA-templated;GO:1903508 positive regulation of nucleic acid-templated transcription		Transcription factors/Zinc-coordinating DNA-binding domains	Nucleoli;Nucleoplasm(Supported)				0.0	0.0	0.0	0.0	0.0	0.0	0.0	0.0	0.0	0.0	0.0	0.0	0.0	0.0	0.0	0.0	0.0	0.0	0.0	0.0
ADRA1B	chr5	159343739	147	symbol	H. sapiens	147	H. sapiens	ADRA1B	adrenoceptor alpha 1B	GO:0001994 norepinephrine-epinephrine vasoconstriction involved in regulation of systemic arterial blood pressure;GO:0003321 positive regulation of blood pressure by epinephrine-norepinephrine;GO:0045907 positive regulation of vasoconstriction		G-protein coupled receptors/GPCRs excl olfactory receptors	Plasma membrane(Supported)	Midodrine (Protein heterodimerization activity);Ziprasidone (Protein heterodimerization activity);Cabergoline (Protein heterodimerization activity);Dapiprazole (Protein heterodimerization activity);Amitriptyline (Protein heterodimerization activity);Olanzapine (Protein heterodimerization activity);Alfuzosin (Protein heterodimerization activity);Clozapine (Protein heterodimerization activity);Nore…	(M15)PID LYSOPHOSPHOLIPID PATHWAY	(M5915)HALLMARK APICAL JUNCTION	0.0	0.0	0.0	0.0	0.0	0.0	0.0	0.0	0.0	0.0	1.0	0.0	0.0	0.0	0.0	0.0	0.0	0.0	0.0	0.0
FAF2	chr5	175875355	23197	symbol	H. sapiens	23197	H. sapiens	FAF2	Fas associated factor family member 2	GO:0030970 retrograde protein transport, ER to cytosol;GO:0030433 ubiquitin-dependent ERAD pathway;GO:0043312 neutrophil degranulation			Lipid droplets(Enhanced)Endoplasmic reticulum(Supported)				0.0	0.0	0.0	0.0	0.0	0.0	0.0	0.0	0.0	0.0	0.0	0.0	0.0	0.0	0.0	0.0	0.0	0.0	0.0	0.0
ATG5	chr6	106773695	9474	symbol	H. sapiens	9474	H. sapiens	ATG5	autophagy related 5	GO:2000619 negative regulation of histone H4-K16 acetylation;GO:0090241 negative regulation of histone H4 acetylation;GO:2000618 regulation of histone H4-K16 acetylation			Centrosome(Approved)				0.0	1.0	0.0	0.0	0.0	0.0	0.0	1.0	0.0	0.0	1.0	0.0	0.0	1.0	1.0	1.0	0.0	0.0	0.0	0.0
LINC01010	chr6	134758853	154092	symbol	H. sapiens	154092	H. sapiens	LINC01010	long intergenic non-protein coding RNA 1010								0.0	0.0	0.0	0.0	0.0	0.0	0.0	0.0	0.0	0.0	0.0	0.0	0.0	0.0	0.0	0.0	0.0	0.0	0.0	0.0
CDYL	chr6	4706392	9425	symbol	H. sapiens	9425	H. sapiens	CDYL	chromodomain Y like	GO:0120094 negative regulation of peptidyl-lysine crotonylation;GO:0120093 regulation of peptidyl-lysine crotonylation;GO:0060816 random inactivation of X chromosome		Enzymes/ENZYME proteins/Transferases	Nuclear speckles(Supported)				0.0	0.0	0.0	0.0	0.0	0.0	0.0	0.0	0.0	0.0	0.0	0.0	0.0	0.0	0.0	0.0	0.0	0.0	0.0	0.0
UBD	chr6	29527702	10537	symbol	H. sapiens	10537	H. sapiens	UBD	ubiquitin D	GO:0043011 myeloid dendritic cell differentiation;GO:0070842 aggresome assembly;GO:0097028 dendritic cell differentiation			Nucleus(Supported)Nucleoli fibrillar center(Approved)				0.0	0.0	1.0	0.0	0.0	0.0	0.0	0.0	0.0	0.0	0.0	0.0	0.0	0.0	0.0	0.0	0.0	0.0	0.0	0.0
DDR1	chr6	30856464	780	symbol	H. sapiens	780	H. sapiens	DDR1	discoidin domain receptor tyrosine kinase 1	GO:0061302 smooth muscle cell-matrix adhesion;GO:0060444 branching involved in mammary gland duct morphogenesis;GO:0044319 wound healing, spreading of cells	Tyr protein kinase family	CD markers;Enzymes/{ENZYME proteins/Transferases,Kinases/Tyr protein kinases}	Cell Junctions;Nucleoplasm(Approved)	Imatinib (Transmembrane receptor protein tyrosine kinase activity)			1.0	0.0	0.0	0.0	0.0	1.0	0.0	0.0	1.0	0.0	0.0	0.0	0.0	0.0	1.0	0.0	0.0	0.0	0.0	1.0
HLA-DRB1	chr6	32557613	3123	symbol	H. sapiens	3123	H. sapiens	HLA-DRB1	major histocompatibility complex, class II, DR beta 1	GO:0019886 antigen processing and presentation of exogenous peptide antigen via MHC class II;GO:0050852 T cell receptor signaling pathway;GO:0060333 interferon-gamma-mediated signaling pathway					(M290)PID IL12 STAT4 PATHWAY; (M54)PID IL12 2PATHWAY; (M34)PID TCR PATHWAY	(M5913)HALLMARK INTERFERON GAMMA RESPONSE	0.0	0.0	0.0	0.0	0.0	0.0	0.0	0.0	0.0	0.0	0.0	0.0	0.0	0.0	0.0	0.0	0.0	0.0	0.0	0.0
HLA-DQA2	chr6	32709162	3118	symbol	H. sapiens	3118	H. sapiens	HLA-DQA2	major histocompatibility complex, class II, DQ alpha 2	GO:0019886 antigen processing and presentation of exogenous peptide antigen via MHC class II;GO:0050852 T cell receptor signaling pathway;GO:0060333 interferon-gamma-mediated signaling pathway				Insulin Pork (Mhc class ii receptor activity)			0.0	0.0	0.0	0.0	0.0	0.0	0.0	0.0	0.0	0.0	0.0	0.0	0.0	0.0	0.0	0.0	0.0	0.0	0.0	0.0
C6orf222	chr6	36304662	389384	gene_synonym	H. sapiens	389384	H. sapiens	BNIP5	BCL2 interacting protein 5								0.0	0.0	0.0	0.0	0.0	0.0	0.0	0.0	0.0	0.0	0.0	0.0	0.0	0.0	0.0	0.0	0.0	0.0	0.0	0.0
LOC285762	chr6	119812467	285762	Gene_ID	H. sapiens	285762	H. sapiens	LOC285762	uncharacterized LOC285762								0.0	0.0	0.0	0.0	0.0	0.0	0.0	0.0	0.0	0.0	0.0	0.0	0.0	0.0	0.0	0.0	0.0	0.0	0.0	0.0
SYNE1-AS1	chr6	152701664	100505475	symbol	H. sapiens	100505475	H. sapiens	SYNE1-AS1	SYNE1 antisense RNA 1								0.0	0.0	0.0	0.0	0.0	0.0	0.0	0.0	0.0	0.0	0.0	0.0	0.0	0.0	0.0	0.0	0.0	0.0	0.0	0.0
ACTL6B	chr7	100254084	51412	symbol	H. sapiens	51412	H. sapiens	ACTL6B	actin like 6B	GO:0043967 histone H4 acetylation;GO:0042551 neuron maturation;GO:0016573 histone acetylation			Nucleoli(Approved)				0.0	0.0	0.0	0.0	0.0	0.0	0.0	0.0	0.0	0.0	0.0	0.0	0.0	0.0	0.0	0.0	0.0	0.0	0.0	0.0
GPER1	chr7	1126442	2852	symbol	H. sapiens	2852	H. sapiens	GPER1	G protein-coupled estrogen receptor 1	GO:0051281 positive regulation of release of sequestered calcium ion into cytosol;GO:2000724 positive regulation of cardiac vascular smooth muscle cell differentiation;GO:0030264 nuclear fragmentation involved in apoptotic nuclear change		G-protein coupled receptors/GPCRs excl olfactory receptors;Transporters				(M5907)HALLMARK ESTROGEN RESPONSE LATE	0.0	0.0	1.0	1.0	0.0	1.0	0.0	0.0	0.0	1.0	1.0	1.0	0.0	1.0	0.0	0.0	0.0	0.0	0.0	0.0
NT5C3A	chr7	33080777	51251	symbol	H. sapiens	51251	H. sapiens	NT5C3A	5'-nucleotidase, cytosolic IIIA	GO:0046135 pyrimidine nucleoside catabolic process;GO:0009164 nucleoside catabolic process;GO:0034656 nucleobase-containing small molecule catabolic process		Enzymes/ENZYME proteins/Hydrolases				(M5898)HALLMARK DNA REPAIR	0.0	0.0	0.0	0.0	0.0	0.0	0.0	0.0	0.0	0.0	0.0	0.0	0.0	0.0	0.0	0.0	0.0	0.0	0.0	0.0
SUN3	chr7	48068716	256979	symbol	H. sapiens	256979	H. sapiens	SUN3	Sad1 and UNC84 domain containing 3	GO:0090286 cytoskeletal anchoring at nuclear membrane;GO:0006998 nuclear envelope organization;GO:0032507 maintenance of protein location in cell			Golgi apparatus(Approved)				0.0	0.0	0.0	0.0	0.0	0.0	0.0	0.0	0.0	0.0	0.0	0.0	0.0	0.0	0.0	0.0	0.0	0.0	0.0	0.0
HPVC1	chr7	54270114						None	None	None	None	None	None	None	None	None	nan	nan	nan	nan	nan	nan	nan	nan	nan	nan	nan	nan	nan	nan	nan	nan	nan	nan	nan	nan
AUTS2	chr7	69063904	26053	symbol	H. sapiens	26053	H. sapiens	AUTS2	activator of transcription and developmental regulator AUTS2	GO:2000620 positive regulation of histone H4-K16 acetylation;GO:0090240 positive regulation of histone H4 acetylation;GO:2000618 regulation of histone H4-K16 acetylation			Cytosol;Nucleoplasm(Approved)			(M5913)HALLMARK INTERFERON GAMMA RESPONSE	0.0	1.0	0.0	0.0	1.0	0.0	0.0	0.0	0.0	0.0	0.0	0.0	0.0	0.0	0.0	0.0	0.0	0.0	0.0	1.0
MIR653	chr7	93112167	724023	symbol	H. sapiens	724023	H. sapiens	MIR653	microRNA 653								0.0	0.0	0.0	0.0	0.0	0.0	0.0	0.0	0.0	0.0	0.0	0.0	0.0	0.0	0.0	0.0	0.0	0.0	0.0	0.0
LINC01007	chr7	101212286	100506527	symbol	H. sapiens	100506527	H. sapiens	LINC01007	long intergenic non-protein coding RNA 1007								0.0	0.0	0.0	0.0	0.0	0.0	0.0	0.0	0.0	0.0	0.0	0.0	0.0	0.0	0.0	0.0	0.0	0.0	0.0	0.0
CTTNBP2	chr7	117513561	83992	symbol	H. sapiens	83992	H. sapiens	CTTNBP2	cortactin binding protein 2	GO:1905274 regulation of modification of postsynaptic actin cytoskeleton;GO:0099159 regulation of modification of postsynaptic structure;GO:0098885 modification of postsynaptic actin cytoskeleton			Cytosol;Midbody ring(Approved)				0.0	0.0	0.0	0.0	0.0	0.0	0.0	0.0	0.0	0.0	0.0	0.0	0.0	0.0	0.0	0.0	0.0	0.0	0.0	0.0
IQUB	chr7	123173002	154865	symbol	H. sapiens	154865	H. sapiens	IQUB	IQ motif and ubiquitin domain containing	GO:0007224 smoothened signaling pathway;GO:0060271 cilium assembly;GO:0044782 cilium organization			Cytosol;Intermediate filaments;Nuclear speckles(Approved)				0.0	1.0	0.0	0.0	0.0	0.0	0.0	0.0	0.0	0.0	0.0	0.0	0.0	0.0	0.0	0.0	0.0	0.0	0.0	0.0
LINC-PINT	chr7	130598069	378805	symbol	H. sapiens	378805	H. sapiens	LINC-PINT	long intergenic non-protein coding RNA, p53 induced transcript								0.0	0.0	0.0	0.0	0.0	0.0	0.0	0.0	0.0	0.0	0.0	0.0	0.0	0.0	0.0	0.0	0.0	0.0	0.0	0.0
LOC100506860	chr7	130598222	100506860	Gene_ID	H. sapiens	100506860	H. sapiens	LINC00513	long intergenic non-protein coding RNA 513								0.0	0.0	0.0	0.0	0.0	0.0	0.0	0.0	0.0	0.0	0.0	0.0	0.0	0.0	0.0	0.0	0.0	0.0	0.0	0.0
EPHB6	chr7	142559774	2051	symbol	H. sapiens	2051	H. sapiens	EPHB6	EPH receptor B6	GO:0048013 ephrin receptor signaling pathway;GO:0018108 peptidyl-tyrosine phosphorylation;GO:0033674 positive regulation of kinase activity	Tyr protein kinase family		Nuclear speckles(Approved)				0.0	0.0	0.0	0.0	0.0	1.0	0.0	0.0	0.0	0.0	0.0	0.0	0.0	0.0	0.0	0.0	0.0	0.0	0.0	0.0
MIR875	chr8	100549089	100126309	symbol	H. sapiens	100126309	H. sapiens	MIR875	microRNA 875								0.0	0.0	0.0	0.0	0.0	0.0	0.0	0.0	0.0	0.0	0.0	0.0	0.0	0.0	0.0	0.0	0.0	0.0	0.0	0.0
SYBU	chr8	110657051	55638	symbol	H. sapiens	55638	H. sapiens	SYBU	syntabulin	GO:1990048 anterograde neuronal dense core vesicle transport;GO:0035774 positive regulation of insulin secretion involved in cellular response to glucose stimulus;GO:0099519 dense core granule cytoskeletal transport			Vesicles(Supported)			(M5906)HALLMARK ESTROGEN RESPONSE EARLY	0.0	0.0	0.0	0.0	0.0	0.0	0.0	0.0	0.0	0.0	0.0	0.0	0.0	0.0	0.0	0.0	0.0	0.0	0.0	0.0
KIAA1456	chr8	12803182	57604	gene_synonym	H. sapiens	57604	H. sapiens	TRMT9B	tRNA methyltransferase 9B (putative)	GO:0002098 tRNA wobble uridine modification;GO:0002097 tRNA wobble base modification;GO:0030488 tRNA methylation			Cytosol;Nucleus(Approved)				0.0	0.0	0.0	0.0	0.0	0.0	0.0	0.0	0.0	0.0	0.0	0.0	0.0	0.0	0.0	0.0	0.0	0.0	1.0	0.0
LOC101929528	chr8	59184660	101929528	Gene_ID	H. sapiens	101929528	H. sapiens	LOC101929528	uncharacterized LOC101929528								0.0	0.0	0.0	0.0	0.0	0.0	0.0	0.0	0.0	0.0	0.0	0.0	0.0	0.0	0.0	0.0	0.0	0.0	0.0	0.0
LOC102724612	chr8	64378406	102724612	Gene_ID	H. sapiens	102724612	H. sapiens	LOC102724612	uncharacterized LOC102724612								0.0	0.0	0.0	0.0	0.0	0.0	0.0	0.0	0.0	0.0	0.0	0.0	0.0	0.0	0.0	0.0	0.0	0.0	0.0	0.0
SULF1	chr8	70405027	23213	symbol	H. sapiens	23213	H. sapiens	SULF1	sulfatase 1	GO:0060686 negative regulation of prostatic bud formation;GO:0060685 regulation of prostatic bud formation;GO:0014846 esophagus smooth muscle contraction					(M3468)NABA ECM REGULATORS; (M5885)NABA MATRISOME ASSOCIATED; (M5889)NABA MATRISOME		0.0	0.0	0.0	0.0	0.0	1.0	0.0	0.0	1.0	0.0	0.0	0.0	1.0	1.0	1.0	0.0	0.0	0.0	0.0	0.0
MIR7641-2	chr8	93179739						None	None	None	None	None	None	None	None	None	nan	nan	nan	nan	nan	nan	nan	nan	nan	nan	nan	nan	nan	nan	nan	nan	nan	nan	nan	nan
RBM12B-AS1	chr8	94752338	55472	symbol	H. sapiens	55472	H. sapiens	RBM12B-AS1	RBM12B antisense RNA 1								0.0	0.0	0.0	0.0	0.0	0.0	0.0	0.0	0.0	0.0	0.0	0.0	0.0	0.0	0.0	0.0	0.0	0.0	0.0	0.0
LINC01151	chr8	123706345	104266958	symbol	H. sapiens	104266958	H. sapiens	LINC01151	long intergenic non-protein coding RNA 1151								0.0	0.0	0.0	0.0	0.0	0.0	0.0	0.0	0.0	0.0	0.0	0.0	0.0	0.0	0.0	0.0	0.0	0.0	0.0	0.0
SQLE	chr8	126010719	6713	symbol	H. sapiens	6713	H. sapiens	SQLE	squalene epoxidase	GO:0140042 lipid droplet formation;GO:0045540 regulation of cholesterol biosynthetic process;GO:0106118 regulation of sterol biosynthetic process		Enzymes/ENZYME proteins/Oxidoreductases	Cytosol;Vesicles(Uncertain)	Naftifine (Squalene monooxygenase activity);Terbinafine (Squalene monooxygenase activity);Butenafine (Squalene monooxygenase activity);NM100060 (Squalene monooxygenase activity);Ellagic Acid (Squalene monooxygenase activity)		(M5892)HALLMARK CHOLESTEROL HOMEOSTASIS; (M5924)HALLMARK MTORC1 SIGNALING; (M5901)HALLMARK G2M CHECKPOINT	0.0	0.0	0.0	0.0	0.0	0.0	0.0	0.0	0.0	0.0	0.0	0.0	0.0	0.0	0.0	0.0	0.0	0.0	0.0	0.0
CCAT1	chr8	128231513	100507056	symbol	H. sapiens	100507056	H. sapiens	CCAT1	colon cancer associated transcript 1								0.0	0.0	0.0	0.0	0.0	0.0	0.0	0.0	0.0	0.0	0.0	0.0	0.0	0.0	0.0	0.0	0.0	0.0	0.0	0.0
TMC1	chr9	75136716	117531	symbol	H. sapiens	117531	H. sapiens	TMC1	transmembrane channel like 1	GO:0060117 auditory receptor cell development;GO:0060005 vestibular reflex;GO:0050910 detection of mechanical stimulus involved in sensory perception of sound							0.0	0.0	0.0	0.0	0.0	0.0	0.0	0.0	0.0	0.0	0.0	0.0	0.0	0.0	0.0	0.0	0.0	0.0	0.0	0.0
ZFP37	chr9	115819071	7539	symbol	H. sapiens	7539	H. sapiens	ZFP37	ZFP37 zinc finger protein	GO:0006355 regulation of transcription, DNA-templated;GO:1903506 regulation of nucleic acid-templated transcription;GO:0006351 transcription, DNA-templated		Transcription factors/Zinc-coordinating DNA-binding domains	Nucleus;Vesicles(Approved)				0.0	0.0	0.0	0.0	0.0	0.0	0.0	0.0	0.0	0.0	0.0	0.0	0.0	0.0	0.0	0.0	0.0	0.0	0.0	0.0
FCN2	chr9	137772657	2220	symbol	H. sapiens	2220	H. sapiens	FCN2	ficolin 2	GO:0043654 recognition of apoptotic cell;GO:0001867 complement activation, lectin pathway;GO:0008228 opsonization					(M5880)NABA ECM AFFILIATED; (M5885)NABA MATRISOME ASSOCIATED; (M5889)NABA MATRISOME		0.0	0.0	0.0	0.0	0.0	0.0	0.0	0.0	0.0	0.0	0.0	0.0	0.0	0.0	0.0	1.0	0.0	0.0	0.0	0.0
LINC00583	chr9	13927969	100113404	symbol	H. sapiens	100113404	H. sapiens	LINC00583	long intergenic non-protein coding RNA 583								0.0	0.0	0.0	0.0	0.0	0.0	0.0	0.0	0.0	0.0	0.0	0.0	0.0	0.0	0.0	0.0	0.0	0.0	0.0	0.0
NFIB	chr9	14314045	4781	symbol	H. sapiens	4781	H. sapiens	NFIB	nuclear factor I B	GO:2000795 negative regulation of epithelial cell proliferation involved in lung morphogenesis;GO:2000791 negative regulation of mesenchymal cell proliferation involved in lung development;GO:0021960 anterior commissure morphogenesis		Transcription factors	Nucleoli fibrillar center;Nucleus(Supported)		(M285)PID HNF3A PATHWAY	(M5942)HALLMARK UV RESPONSE DN	0.0	0.0	0.0	0.0	0.0	0.0	0.0	0.0	1.0	0.0	0.0	0.0	0.0	0.0	0.0	0.0	0.0	1.0	0.0	1.0
PSIP1	chr9	15511003	11168	symbol	H. sapiens	11168	H. sapiens	PSIP1	PC4 and SFRS1 interacting protein 1	GO:0075713 establishment of integrated proviral latency;GO:0019043 establishment of viral latency;GO:0000395 mRNA 5'-splice site recognition			Nucleoplasm(Enhanced)			(M5925)HALLMARK E2F TARGETS	0.0	0.0	0.0	0.0	0.0	0.0	0.0	0.0	0.0	0.0	0.0	0.0	0.0	0.0	0.0	0.0	0.0	0.0	0.0	0.0
KLHL9	chr9	21335429	55958	symbol	H. sapiens	55958	H. sapiens	KLHL9	kelch like family member 9	GO:0032465 regulation of cytokinesis;GO:0043687 post-translational protein modification;GO:0051302 regulation of cell division			Cytosol(Approved)		(M14)PID AURORA B PATHWAY		0.0	0.0	0.0	0.0	0.0	0.0	0.0	0.0	0.0	0.0	0.0	0.0	0.0	0.0	0.0	0.0	0.0	0.0	0.0	0.0
HNRNPK	chr9	86595569	3190	symbol	H. sapiens	3190	H. sapiens	HNRNPK	heterogeneous nuclear ribonucleoprotein K	GO:0045716 positive regulation of low-density lipoprotein particle receptor biosynthetic process;GO:1902165 regulation of intrinsic apoptotic signaling pathway in response to DNA damage by p53 class mediator;GO:0045714 regulation of low-density lipoprotein particle receptor biosynthetic process			Nucleoplasm(Enhanced)				0.0	0.0	1.0	0.0	0.0	0.0	0.0	0.0	0.0	0.0	0.0	0.0	0.0	0.0	0.0	1.0	0.0	0.0	0.0	0.0
RMI1	chr9	86595636	80010	symbol	H. sapiens	80010	H. sapiens	RMI1	RecQ mediated genome instability 1	GO:0002023 reduction of food intake in response to dietary excess;GO:0000712 resolution of meiotic recombination intermediates;GO:0051307 meiotic chromosome separation			Nuclear bodies;Nucleoplasm(Supported)		(M1)PID FANCONI PATHWAY		0.0	0.0	0.0	0.0	0.0	0.0	0.0	0.0	0.0	0.0	0.0	0.0	0.0	0.0	0.0	0.0	0.0	0.0	0.0	0.0
OR1L3	chr9	125437408	26735	symbol	H. sapiens	26735	H. sapiens	OR1L3	olfactory receptor family 1 subfamily L member 3	GO:0050911 detection of chemical stimulus involved in sensory perception of smell;GO:0050907 detection of chemical stimulus involved in sensory perception;GO:0050906 detection of stimulus involved in sensory perception		G-protein coupled receptors/Odorant/olfactory and gustatory receptors					0.0	0.0	0.0	0.0	0.0	0.0	0.0	0.0	0.0	0.0	0.0	0.0	0.0	0.0	0.0	0.0	0.0	0.0	0.0	0.0
GPR107	chr9	132815984	57720	symbol	H. sapiens	57720	H. sapiens	GPR107	G protein-coupled receptor 107	GO:0072583 clathrin-dependent endocytosis;GO:0006898 receptor-mediated endocytosis;GO:0006897 endocytosis			Golgi apparatus;Nucleoplasm(Approved)				0.0	0.0	0.0	0.0	0.0	0.0	0.0	0.0	0.0	0.0	0.0	0.0	0.0	0.0	0.0	0.0	0.0	0.0	0.0	0.0
MBNL3	chrX	131547603	55796	symbol	H. sapiens	55796	H. sapiens	MBNL3	muscleblind like splicing regulator 3	GO:0045662 negative regulation of myoblast differentiation;GO:0000381 regulation of alternative mRNA splicing, via spliceosome;GO:0000380 alternative mRNA splicing, via spliceosome			Golgi apparatus;Vesicles(Approved)				0.0	0.0	0.0	0.0	0.0	0.0	0.0	0.0	0.0	0.0	0.0	0.0	0.0	0.0	0.0	0.0	0.0	0.0	0.0	0.0
MBNL3	chrX	131547636	55796	symbol	H. sapiens	55796	H. sapiens	MBNL3	muscleblind like splicing regulator 3	GO:0045662 negative regulation of myoblast differentiation;GO:0000381 regulation of alternative mRNA splicing, via spliceosome;GO:0000380 alternative mRNA splicing, via spliceosome			Golgi apparatus;Vesicles(Approved)				0.0	0.0	0.0	0.0	0.0	0.0	0.0	0.0	0.0	0.0	0.0	0.0	0.0	0.0	0.0	0.0	0.0	0.0	0.0	0.0
FGF13	chrX	137821515	2258	symbol	H. sapiens	2258	H. sapiens	FGF13	fibroblast growth factor 13	GO:0045200 establishment of neuroblast polarity;GO:0048671 negative regulation of collateral sprouting;GO:0098909 regulation of cardiac muscle cell action potential involved in regulation of contraction		RAS pathway related proteins	Cytosol(Supported)		(M5883)NABA SECRETED FACTORS; (M5885)NABA MATRISOME ASSOCIATED; (M5889)NABA MATRISOME	(M5939)HALLMARK P53 PATHWAY	0.0	0.0	0.0	0.0	0.0	0.0	0.0	0.0	0.0	0.0	1.0	0.0	0.0	0.0	0.0	0.0	0.0	0.0	0.0	1.0
PTCHD1-AS	chrX	23311263	100873065	symbol	H. sapiens	100873065	H. sapiens	PTCHD1-AS	PTCHD1 antisense RNA (head to head)								0.0	0.0	0.0	0.0	0.0	0.0	0.0	0.0	0.0	0.0	0.0	0.0	0.0	0.0	0.0	0.0	0.0	0.0	0.0	0.0
TAF1	chrX	70586088	6872	symbol	H. sapiens	6872	H. sapiens	TAF1	TATA-box binding protein associated factor 1	GO:2000825 positive regulation of androgen receptor activity;GO:2000823 regulation of androgen receptor activity;GO:0010768 negative regulation of transcription from RNA polymerase II promoter in response to UV-induced DNA damage		Enzymes/ENZYME proteins/Transferases;Transcription factors/Other all-alpha-helical DNA-binding domains	Nucleoplasm(Enhanced)		(M279)PID RB 1PATHWAY		0.0	0.0	0.0	1.0	0.0	0.0	1.0	0.0	0.0	0.0	0.0	0.0	0.0	0.0	0.0	0.0	1.0	0.0	0.0	0.0
TSPAN6	chrX	99892101	7105	symbol	H. sapiens	7105	H. sapiens	TSPAN6	tetraspanin 6	GO:0039532 negative regulation of viral-induced cytoplasmic pattern recognition receptor signaling pathway;GO:0039531 regulation of viral-induced cytoplasmic pattern recognition receptor signaling pathway;GO:0039528 cytoplasmic pattern recognition receptor signaling pathway in response to virus			Cytosol(Approved)				0.0	0.0	0.0	1.0	0.0	0.0	0.0	0.0	0.0	1.0	0.0	0.0	0.0	0.0	0.0	0.0	0.0	0.0	0.0	0.0
FAM199X	chrX	103411155	139231	symbol	H. sapiens	139231	H. sapiens	FAM199X	family with sequence similarity 199, X-linked				Cytosol;Golgi apparatus;Nucleus(Approved)				0.0	0.0	0.0	0.0	0.0	0.0	0.0	0.0	0.0	0.0	0.0	0.0	0.0	0.0	0.0	0.0	0.0	0.0	0.0	0.0
NKRF	chrX	118727113	55922	symbol	H. sapiens	55922	H. sapiens	NKRF	NFKB repressing factor	GO:0045944 positive regulation of transcription by RNA polymerase II;GO:0045892 negative regulation of transcription, DNA-templated;GO:1903507 negative regulation of nucleic acid-templated transcription			Nucleoli(Supported)Nucleus(Approved)				0.0	0.0	0.0	0.0	0.0	0.0	0.0	0.0	0.0	0.0	0.0	0.0	0.0	0.0	0.0	0.0	0.0	0.0	0.0	0.0
APLN	chrX	128788933	8862	symbol	H. sapiens	8862	H. sapiens	APLN	apelin	GO:1904022 positive regulation of G protein-coupled receptor internalization;GO:0051466 positive regulation of corticotropin-releasing hormone secretion;GO:0051461 positive regulation of corticotropin secretion							0.0	0.0	0.0	0.0	0.0	1.0	0.0	0.0	1.0	0.0	1.0	0.0	1.0	1.0	1.0	1.0	0.0	1.0	0.0	0.0
VGLL1	chrX	135614310	51442	symbol	H. sapiens	51442	H. sapiens	VGLL1	vestigial like family member 1	GO:1903508 positive regulation of nucleic acid-templated transcription;GO:1902680 positive regulation of RNA biosynthetic process;GO:0006357 regulation of transcription by RNA polymerase II			Nucleus(Supported)				0.0	0.0	0.0	0.0	0.0	0.0	0.0	0.0	0.0	0.0	0.0	0.0	0.0	0.0	0.0	0.0	0.0	0.0	0.0	0.0
GAB3	chrX	153979858	139716	symbol	H. sapiens	139716	H. sapiens	GAB3	GRB2 associated binding protein 3	GO:0030225 macrophage differentiation;GO:0002573 myeloid leukocyte differentiation;GO:0030099 myeloid cell differentiation							0.0	0.0	0.0	0.0	0.0	0.0	0.0	0.0	0.0	0.0	0.0	0.0	0.0	0.0	0.0	0.0	0.0	0.0	0.0	0.0
F8	chrX	154250998	2157	symbol	H. sapiens	2157	H. sapiens	F8	coagulation factor VIII	GO:0007597 blood coagulation, intrinsic pathway;GO:0048208 COPII vesicle coating;GO:0048207 vesicle targeting, rough ER to cis-Golgi				Drotrecogin alfa (Oxidoreductase activity);Coagulation Factor IX (Recombinant) (Oxidoreductase activity)		(M5946)HALLMARK COAGULATION; (M5921)HALLMARK COMPLEMENT	0.0	0.0	0.0	0.0	0.0	0.0	0.0	0.0	0.0	0.0	0.0	0.0	0.0	0.0	0.0	0.0	0.0	0.0	0.0	0.0
LOC100130417	chr1	855072	100130417	Gene_ID	H. sapiens	100130417	H. sapiens	LINC02593	long intergenic non-protein coding RNA 2593								0.0	0.0	0.0	0.0	0.0	0.0	0.0	0.0	0.0	0.0	0.0	0.0	0.0	0.0	0.0	0.0	0.0	0.0	0.0	0.0
HES4	chr1	935552	57801	symbol	H. sapiens	57801	H. sapiens	HES4	hes family bHLH transcription factor 4	GO:0045665 negative regulation of neuron differentiation;GO:0050768 negative regulation of neurogenesis;GO:0009952 anterior/posterior pattern specification		Transcription factors/Basic domains	Cytosol;Nucleoplasm;Vesicles(Approved)				0.0	0.0	0.0	0.0	0.0	0.0	0.0	0.0	0.0	0.0	0.0	0.0	0.0	0.0	0.0	0.0	0.0	0.0	0.0	0.0
CPTP	chr1	1260142	80772	symbol	H. sapiens	80772	H. sapiens	CPTP	ceramide-1-phosphate transfer protein	GO:0050713 negative regulation of interleukin-1 beta secretion;GO:0050711 negative regulation of interleukin-1 secretion;GO:1900226 negative regulation of NLRP3 inflammasome complex assembly			Cytosol(Approved)				0.0	0.0	0.0	0.0	0.0	0.0	0.0	1.0	0.0	0.0	0.0	0.0	0.0	0.0	0.0	0.0	0.0	0.0	0.0	0.0
FAAP20	chr1	2144159	199990	symbol	H. sapiens	199990	H. sapiens	FAAP20	FA core complex associated protein 20	GO:0019985 translesion synthesis;GO:0000731 DNA synthesis involved in DNA repair;GO:0036297 interstrand cross-link repair			Nuclear bodies;Nucleoplasm(Supported)Cell Junctions(Uncertain)				0.0	0.0	0.0	0.0	0.0	0.0	0.0	0.0	0.0	0.0	0.0	0.0	0.0	0.0	0.0	0.0	0.0	0.0	0.0	0.0
PRAMEF13	chr1	13673511	400736	symbol	H. sapiens	400736	H. sapiens	PRAMEF13	PRAME family member 13								0.0	0.0	0.0	0.0	0.0	0.0	0.0	0.0	0.0	0.0	0.0	0.0	0.0	0.0	0.0	0.0	0.0	0.0	0.0	0.0
LOC100506801	chr1	21619782	100506801	Gene_ID	H. sapiens	100506801	H. sapiens	ECE1-AS1	ECE1 antisense RNA 1								0.0	0.0	0.0	0.0	0.0	0.0	0.0	0.0	0.0	0.0	0.0	0.0	0.0	0.0	0.0	0.0	0.0	0.0	0.0	0.0
E2F2	chr1	23857712	1870	symbol	H. sapiens	1870	H. sapiens	E2F2	E2F transcription factor 2	GO:1903671 negative regulation of sprouting angiogenesis;GO:1990086 lens fiber cell apoptotic process;GO:1903670 regulation of sprouting angiogenesis		Transcription factors/Helix-turn-helix domains			(M3686)SA REG CASCADE OF CYCLIN EXPR; (M1529)SA G1 AND S PHASES; (M279)PID RB 1PATHWAY	(M5945)HALLMARK HEME METABOLISM; (M5901)HALLMARK G2M CHECKPOINT	0.0	0.0	1.0	0.0	0.0	0.0	0.0	0.0	0.0	0.0	0.0	1.0	0.0	0.0	0.0	0.0	0.0	0.0	0.0	0.0
TMEM61	chr1	55446336	199964	symbol	H. sapiens	199964	H. sapiens	TMEM61	transmembrane protein 61								0.0	0.0	0.0	0.0	0.0	0.0	0.0	0.0	0.0	0.0	0.0	0.0	0.0	0.0	0.0	0.0	0.0	0.0	0.0	0.0
CDC14A	chr1	100818022	8556	symbol	H. sapiens	8556	H. sapiens	CDC14A	cell division cycle 14A	GO:0071850 mitotic cell cycle arrest;GO:0007096 regulation of exit from mitosis;GO:0032467 positive regulation of cytokinesis		Enzymes/ENZYME proteins/Hydrolases	Nucleoplasm(Supported)Cytosol;Nuclear bodies(Approved)				0.0	1.0	0.0	0.0	0.0	0.0	0.0	0.0	0.0	0.0	0.0	0.0	0.0	0.0	0.0	0.0	0.0	0.0	0.0	0.0
RNPC3	chr1	104068577	55599	symbol	H. sapiens	55599	H. sapiens	RNPC3	RNA binding region (RNP1, RRM) containing 3	GO:0000398 mRNA splicing, via spliceosome;GO:0000377 RNA splicing, via transesterification reactions with bulged adenosine as nucleophile;GO:0000375 RNA splicing, via transesterification reactions			Nucleoplasm(Supported)				0.0	0.0	0.0	0.0	0.0	0.0	0.0	0.0	0.0	0.0	0.0	0.0	0.0	0.0	0.0	0.0	0.0	0.0	0.0	0.0
FAM63A	chr1	150980854	55793	gene_synonym	H. sapiens	55793	H. sapiens	MINDY1	MINDY lysine 48 deubiquitinase 1	GO:0071108 protein K48-linked deubiquitination;GO:0016579 protein deubiquitination;GO:0070646 protein modification by small protein removal		Enzymes/{ENZYME proteins/Hydrolases,Peptidases}	Nucleoplasm(Supported)			(M5906)HALLMARK ESTROGEN RESPONSE EARLY	0.0	0.0	0.0	0.0	0.0	0.0	0.0	0.0	0.0	0.0	0.0	0.0	0.0	0.0	0.0	0.0	0.0	0.0	0.0	0.0
PRUNE	chr1	150980866	58497	gene_synonym	H. sapiens	58497	H. sapiens	PRUNE1	prune exopolyphosphatase 1	GO:0006798 polyphosphate catabolic process;GO:0006797 polyphosphate metabolic process;GO:0031113 regulation of microtubule polymerization		Enzymes/ENZYME proteins/Hydrolases	Cytosol(Supported)				0.0	0.0	0.0	0.0	0.0	0.0	0.0	0.0	0.0	0.0	0.0	0.0	0.0	0.0	0.0	0.0	0.0	0.0	0.0	0.0
MAEL	chr1	166944818	84944	symbol	H. sapiens	84944	H. sapiens	MAEL	maelstrom spermatogenic transposon silencer	GO:0043046 DNA methylation involved in gamete generation;GO:0007129 synapsis;GO:0060964 regulation of gene silencing by miRNA							0.0	0.0	1.0	0.0	0.0	0.0	0.0	0.0	0.0	0.0	0.0	0.0	0.0	0.0	0.0	0.0	0.0	0.0	0.0	0.0
ETNK2	chr1	204121310	55224	symbol	H. sapiens	55224	H. sapiens	ETNK2	ethanolamine kinase 2	GO:0006646 phosphatidylethanolamine biosynthetic process;GO:0046337 phosphatidylethanolamine metabolic process;GO:0001890 placenta development		Enzymes/ENZYME proteins/Transferases					0.0	0.0	0.0	0.0	0.0	0.0	0.0	0.0	1.0	0.0	0.0	0.0	0.0	0.0	0.0	0.0	0.0	0.0	0.0	0.0
NENF	chr1	212606228	29937	symbol	H. sapiens	29937	H. sapiens	NENF	neudesin neurotrophic factor	GO:0032099 negative regulation of appetite;GO:0032096 negative regulation of response to food;GO:0032108 negative regulation of response to nutrient levels			Nucleus(Enhanced)				0.0	0.0	0.0	0.0	0.0	0.0	0.0	0.0	0.0	0.0	0.0	0.0	0.0	0.0	0.0	0.0	0.0	0.0	0.0	0.0
PARP1	chr1	226595801	142	symbol	H. sapiens	142	H. sapiens	PARP1	poly(ADP-ribose) polymerase 1	GO:1903518 positive regulation of single strand break repair;GO:0033148 positive regulation of intracellular estrogen receptor signaling pathway;GO:1904762 positive regulation of myofibroblast differentiation		Enzymes/ENZYME proteins/Transferases	Nucleus(Enhanced)	Carba-Nicotinamide-Adenine-Dinucleotide (Zinc ion binding);NU1025 (Zinc ion binding);Nicotinamide (Zinc ion binding);2-{3-[4-(4-Fluorophenyl)-3,6-Dihydro-1(2h)-Pyridinyl]Propyl}-8-Methyl-4(3h)-Quinazolinone (Zinc ion binding);3-Methoxybenzamide (Zinc ion binding);2-(4-Chlorophenyl)-5-Quinoxalinecarboxamide (Zinc ion binding);3,4-Dihydro-5-Methyl-Isoquinolinone (Zinc ion binding);2-(3'-Methoxyphen…	(M7997)SA CASPASE CASCADE; (M7871)ST GRANULE CELL SURVIVAL PATHWAY; (M71)PID ILK PATHWAY		0.0	0.0	1.0	1.0	0.0	0.0	1.0	0.0	0.0	0.0	0.0	0.0	0.0	0.0	0.0	0.0	0.0	0.0	0.0	0.0
OR2L13	chr1	248100330	284521	symbol	H. sapiens	284521	H. sapiens	OR2L13	olfactory receptor family 2 subfamily L member 13	GO:0050911 detection of chemical stimulus involved in sensory perception of smell;GO:0050907 detection of chemical stimulus involved in sensory perception;GO:0050906 detection of stimulus involved in sensory perception		G-protein coupled receptors/Odorant/olfactory and gustatory receptors					0.0	0.0	0.0	0.0	0.0	0.0	0.0	0.0	0.0	0.0	0.0	0.0	0.0	0.0	0.0	0.0	0.0	0.0	0.0	0.0
PFKFB3	chr10	6188278	5209	symbol	H. sapiens	5209	H. sapiens	PFKFB3	6-phosphofructo-2-kinase/fructose-2,6-biphosphatase 3	GO:0045821 positive regulation of glycolytic process;GO:2001171 positive regulation of ATP biosynthetic process;GO:0006110 regulation of glycolytic process		Enzymes/ENZYME proteins/{Hydrolases,Transferases}	Nucleoplasm(Enhanced)		(M255)PID HIF1 TFPATHWAY	(M5905)HALLMARK ADIPOGENESIS; (M5891)HALLMARK HYPOXIA; (M5890)HALLMARK TNFA SIGNALING VIA NFKB	0.0	0.0	0.0	0.0	0.0	0.0	0.0	0.0	0.0	0.0	0.0	0.0	0.0	0.0	0.0	0.0	0.0	0.0	0.0	0.0
DDX21	chr10	70716195	9188	symbol	H. sapiens	9188	H. sapiens	DDX21	DExD-box helicase 21	GO:0002735 positive regulation of myeloid dendritic cell cytokine production;GO:0002733 regulation of myeloid dendritic cell cytokine production;GO:0002732 positive regulation of dendritic cell cytokine production		Enzymes/ENZYME proteins/Hydrolases	Nucleoli;Nucleus(Enhanced)			(M5941)HALLMARK UV RESPONSE UP; (M5926)HALLMARK MYC TARGETS V1	0.0	0.0	0.0	0.0	0.0	0.0	0.0	0.0	0.0	0.0	0.0	0.0	0.0	0.0	0.0	0.0	0.0	0.0	0.0	0.0
LRRC20	chr10	72142406	55222	symbol	H. sapiens	55222	H. sapiens	LRRC20	leucine rich repeat containing 20				Cytosol;Nucleoplasm(Approved)				0.0	0.0	0.0	0.0	0.0	0.0	0.0	0.0	0.0	0.0	0.0	0.0	0.0	0.0	0.0	0.0	0.0	0.0	0.0	0.0
MRGPRF	chr11	68780850	116535	symbol	H. sapiens	116535	H. sapiens	MRGPRF	MAS related GPR family member F	GO:0007186 G protein-coupled receptor signaling pathway;GO:0007165 signal transduction;GO:0023052 signaling		G-protein coupled receptors/GPCRs excl olfactory receptors;Transporters	Plasma membrane(Supported)Nuclear membrane(Approved)				0.0	0.0	0.0	0.0	0.0	0.0	0.0	0.0	0.0	0.0	0.0	0.0	0.0	0.0	0.0	0.0	0.0	0.0	0.0	0.0
DUSP8	chr11	1593150	1850	symbol	H. sapiens	1850	H. sapiens	DUSP8	dual specificity phosphatase 8	GO:0000188 inactivation of MAPK activity;GO:0043407 negative regulation of MAP kinase activity;GO:0071901 negative regulation of protein serine/threonine kinase activity		Enzymes/ENZYME proteins/Hydrolases	Cytosol(Approved)		(M76)PID P38 ALPHA BETA PATHWAY; (M3721)ST JNK MAPK PATHWAY; (M166)PID ATF2 PATHWAY		0.0	0.0	0.0	0.0	0.0	0.0	0.0	0.0	0.0	0.0	0.0	0.0	0.0	0.0	0.0	0.0	0.0	0.0	0.0	0.0
NR1H3	chr11	47269850	10062	symbol	H. sapiens	10062	H. sapiens	NR1H3	nuclear receptor subfamily 1 group H member 3	GO:0034145 positive regulation of toll-like receptor 4 signaling pathway;GO:0090341 negative regulation of secretion of lysosomal enzymes;GO:0034143 regulation of toll-like receptor 4 signaling pathway		Nuclear receptors;Transcription factors/Zinc-coordinating DNA-binding domains		N-(2,2,2-TRIFLUOROETHYL)-N-{4-[2,2,2-TRIFLUORO-1-HYDROXY-1-(TRIFLUOROMETHYL)ETHYL]PHENYL}BENZENESULFONAMIDE (Zinc ion binding);N-(TERT-BUTYL)-3,5-DIMETHYL-N'-[(5-METHYL-2,3-DIHYDRO-1,4-BENZODIOXIN-6-YL)CARBONYL]BENZOHYDRAZIDE (Zinc ion binding);1-BENZYL-3-(4-METHOXYPHENYLAMINO)-4-PHENYLPYRROLE-2,5-DIONE (Zinc ion binding);(2E,4E)-11-METHOXY-3,7,11-TRIMETHYLDODECA-2,4-DIENOIC ACID (Zinc ion bindin…	(M162)PID RXR VDR PATHWAY		0.0	0.0	0.0	1.0	0.0	0.0	0.0	0.0	0.0	1.0	0.0	0.0	0.0	0.0	1.0	1.0	0.0	0.0	0.0	0.0
OR5B2	chr11	58190786	390190	symbol	H. sapiens	390190	H. sapiens	OR5B2	olfactory receptor family 5 subfamily B member 2	GO:0050911 detection of chemical stimulus involved in sensory perception of smell;GO:0050907 detection of chemical stimulus involved in sensory perception;GO:0050906 detection of stimulus involved in sensory perception		G-protein coupled receptors/Odorant/olfactory and gustatory receptors					0.0	0.0	0.0	0.0	0.0	0.0	0.0	0.0	0.0	0.0	0.0	0.0	0.0	0.0	0.0	0.0	0.0	0.0	0.0	0.0
SCGB1D4	chr11	62066536	404552	symbol	H. sapiens	404552	H. sapiens	SCGB1D4	secretoglobin family 1D member 4								0.0	0.0	0.0	0.0	0.0	0.0	0.0	0.0	0.0	0.0	0.0	0.0	0.0	0.0	0.0	0.0	0.0	0.0	0.0	0.0
LGALS12	chr11	63273523	85329	symbol	H. sapiens	85329	H. sapiens	LGALS12	galectin 12	GO:0050994 regulation of lipid catabolic process;GO:0045598 regulation of fat cell differentiation;GO:0097193 intrinsic apoptotic signaling pathway					(M5880)NABA ECM AFFILIATED; (M5885)NABA MATRISOME ASSOCIATED; (M5889)NABA MATRISOME		0.0	0.0	1.0	0.0	0.0	0.0	0.0	0.0	0.0	0.0	0.0	0.0	0.0	0.0	0.0	0.0	0.0	0.0	0.0	0.0
FADD	chr11	70049268	8772	symbol	H. sapiens	8772	H. sapiens	FADD	Fas associated via death domain	GO:2000454 positive regulation of CD8-positive, alpha-beta cytotoxic T cell extravasation;GO:2000452 regulation of CD8-positive, alpha-beta cytotoxic T cell extravasation;GO:2000451 positive regulation of CD8-positive, alpha-beta T cell extravasation			Cytosol;Nucleoplasm(Supported)		(M79)PID TRAIL PATHWAY; (M18030)ST TUMOR NECROSIS FACTOR PATHWAY; (M197)PID HIV NEF PATHWAY		1.0	0.0	1.0	0.0	0.0	0.0	0.0	0.0	1.0	1.0	0.0	0.0	0.0	0.0	0.0	0.0	0.0	0.0	0.0	0.0
ARHGEF17	chr11	73019662	9828	symbol	H. sapiens	9828	H. sapiens	ARHGEF17	Rho guanine nucleotide exchange factor 17	GO:0051056 regulation of small GTPase mediated signal transduction;GO:0043065 positive regulation of apoptotic process;GO:0043068 positive regulation of programmed cell death			Cytosol(Approved)		(M68)PID RHOA REG PATHWAY		0.0	0.0	1.0	0.0	0.0	0.0	0.0	0.0	0.0	0.0	0.0	0.0	0.0	0.0	0.0	0.0	0.0	0.0	0.0	0.0
SCN4B	chr11	118023630	6330	symbol	H. sapiens	6330	H. sapiens	SCN4B	sodium voltage-gated channel beta subunit 4	GO:0086016 AV node cell action potential;GO:0086027 AV node cell to bundle of His cell signaling;GO:0086067 AV node cell to bundle of His cell communication		Transporters/Accessory Factors Involved in Transport		Zonisamide (Voltage-gated sodium channel activity involved in cardiac muscle cell action potential)			0.0	0.0	0.0	0.0	0.0	0.0	0.0	0.0	0.0	0.0	0.0	0.0	0.0	0.0	0.0	0.0	0.0	0.0	0.0	0.0
THY1	chr11	119294838	7070	symbol	H. sapiens	7070	H. sapiens	THY1	Thy-1 cell surface antigen	GO:0051281 positive regulation of release of sequestered calcium ion into cytosol;GO:0046549 retinal cone cell development;GO:0051279 regulation of release of sequestered calcium ion into cytosol		CD markers	Nucleus;Plasma membrane(Approved)		(M169)PID INTEGRIN2 PATHWAY; (M159)PID AMB2 NEUTROPHILS PATHWAY; (M53)PID INTEGRIN3 PATHWAY	(M5919)HALLMARK HEDGEHOG SIGNALING; (M5916)HALLMARK APICAL SURFACE; (M5915)HALLMARK APICAL JUNCTION	1.0	0.0	0.0	0.0	0.0	0.0	0.0	0.0	0.0	1.0	0.0	0.0	0.0	0.0	0.0	0.0	0.0	0.0	0.0	1.0
THY1	chr11	119295695	7070	symbol	H. sapiens	7070	H. sapiens	THY1	Thy-1 cell surface antigen	GO:0051281 positive regulation of release of sequestered calcium ion into cytosol;GO:0046549 retinal cone cell development;GO:0051279 regulation of release of sequestered calcium ion into cytosol		CD markers	Nucleus;Plasma membrane(Approved)		(M169)PID INTEGRIN2 PATHWAY; (M159)PID AMB2 NEUTROPHILS PATHWAY; (M53)PID INTEGRIN3 PATHWAY	(M5919)HALLMARK HEDGEHOG SIGNALING; (M5916)HALLMARK APICAL SURFACE; (M5915)HALLMARK APICAL JUNCTION	1.0	0.0	0.0	0.0	0.0	0.0	0.0	0.0	0.0	1.0	0.0	0.0	0.0	0.0	0.0	0.0	0.0	0.0	0.0	1.0
CCDC15	chr11	124824016	80071	symbol	H. sapiens	80071	H. sapiens	CCDC15	coiled-coil domain containing 15				Cytosol;Plasma membrane(Approved)				0.0	0.0	0.0	0.0	0.0	0.0	0.0	0.0	0.0	0.0	0.0	0.0	0.0	0.0	0.0	0.0	0.0	0.0	0.0	0.0
TMPO-AS1	chr12	98910004	100128191	symbol	H. sapiens	100128191	H. sapiens	TMPO-AS1	TMPO antisense RNA 1								0.0	0.0	0.0	0.0	0.0	0.0	0.0	0.0	0.0	0.0	0.0	0.0	0.0	0.0	0.0	0.0	0.0	0.0	0.0	0.0
MIR148B	chr12	54730999	442892	symbol	H. sapiens	442892	H. sapiens	MIR148B	microRNA 148b	GO:0035195 gene silencing by miRNA;GO:0035194 posttranscriptional gene silencing by RNA;GO:0016441 posttranscriptional gene silencing							0.0	0.0	0.0	0.0	0.0	0.0	0.0	0.0	0.0	0.0	0.0	0.0	0.0	0.0	0.0	0.0	0.0	0.0	0.0	0.0
SYT1	chr12	79439432	6857	symbol	H. sapiens	6857	H. sapiens	SYT1	synaptotagmin 1	GO:1903235 positive regulation of calcium ion-dependent exocytosis of neurotransmitter;GO:0099502 calcium-dependent activation of synaptic vesicle fusion;GO:0098746 fast, calcium ion-dependent exocytosis of neurotransmitter		Transporters/Transporter channels and pores			(M12705)SIG CD40PATHWAYMAP		0.0	0.0	0.0	0.0	0.0	0.0	0.0	0.0	0.0	0.0	0.0	0.0	0.0	0.0	0.0	0.0	0.0	0.0	0.0	1.0
CCDC92	chr12	124457532	80212	symbol	H. sapiens	80212	H. sapiens	CCDC92	coiled-coil domain containing 92				Centrosome(Supported)Nucleoplasm(Approved)				0.0	0.0	0.0	0.0	0.0	0.0	0.0	0.0	0.0	0.0	0.0	0.0	0.0	0.0	0.0	0.0	0.0	0.0	0.0	0.0
HMGB1	chr13	31040081	3146	symbol	H. sapiens	3146	H. sapiens	HMGB1	high mobility group box 1	GO:0034165 positive regulation of toll-like receptor 9 signaling pathway;GO:0032072 regulation of restriction endodeoxyribonuclease activity;GO:0045063 T-helper 1 cell differentiation			Nucleus(Supported)	CTI-01 (Transcription factor binding)	(M264)PID TOLL ENDOGENOUS PATHWAY; (M159)PID AMB2 NEUTROPHILS PATHWAY; (M53)PID INTEGRIN3 PATHWAY		1.0	0.0	1.0	0.0	0.0	0.0	1.0	0.0	0.0	1.0	0.0	1.0	0.0	0.0	0.0	1.0	1.0	0.0	0.0	0.0
KCTD12	chr13	77460540	115207	symbol	H. sapiens	115207	H. sapiens	KCTD12	potassium channel tetramerization domain containing 12	GO:0051260 protein homooligomerization;GO:0051259 protein complex oligomerization;GO:0065003 protein-containing complex assembly			Mitochondria(Approved)				0.0	0.0	0.0	0.0	0.0	0.0	0.0	0.0	0.0	0.0	0.0	0.0	0.0	0.0	0.0	0.0	0.0	0.0	0.0	0.0
ACIN1	chr14	23564823	22985	symbol	H. sapiens	22985	H. sapiens	ACIN1	apoptotic chromatin condensation inducer 1	GO:0045657 positive regulation of monocyte differentiation;GO:0030263 apoptotic chromosome condensation;GO:0045655 regulation of monocyte differentiation		Transporters/Primary Active Transporters	Nucleoplasm(Supported)Cytosol;Plasma membrane(Uncertain)				0.0	0.0	0.0	0.0	0.0	0.0	0.0	0.0	0.0	0.0	0.0	1.0	0.0	0.0	0.0	0.0	0.0	0.0	0.0	0.0
STXBP6	chr14	25519503	29091	symbol	H. sapiens	29091	H. sapiens	STXBP6	syntaxin binding protein 6	GO:0035542 regulation of SNARE complex assembly;GO:0035493 SNARE complex assembly;GO:0045920 negative regulation of exocytosis							0.0	0.0	0.0	0.0	0.0	0.0	0.0	0.0	0.0	0.0	0.0	0.0	0.0	0.0	0.0	0.0	0.0	0.0	0.0	0.0
WDHD1	chr14	55493819	11169	symbol	H. sapiens	11169	H. sapiens	WDHD1	WD repeat and HMG-box DNA binding protein 1	GO:0006261 DNA-dependent DNA replication;GO:0006260 DNA replication;GO:0006281 DNA repair			Nucleoplasm(Enhanced)				0.0	0.0	0.0	0.0	0.0	0.0	0.0	0.0	0.0	0.0	0.0	0.0	0.0	0.0	0.0	0.0	0.0	0.0	0.0	0.0
SOCS4	chr14	55493843	122809	symbol	H. sapiens	122809	H. sapiens	SOCS4	suppressor of cytokine signaling 4	GO:0007175 negative regulation of epidermal growth factor-activated receptor activity;GO:0007176 regulation of epidermal growth factor-activated receptor activity;GO:0061099 negative regulation of protein tyrosine kinase activity			Cytosol;Nucleus(Approved)				0.0	0.0	0.0	0.0	1.0	1.0	0.0	0.0	0.0	0.0	0.0	0.0	0.0	0.0	0.0	0.0	0.0	0.0	0.0	0.0
PSMA3-AS1	chr14	58764855	379025	symbol	H. sapiens	379025	H. sapiens	PSMA3-AS1	PSMA3 antisense RNA 1								0.0	0.0	0.0	0.0	0.0	0.0	0.0	0.0	0.0	0.0	0.0	0.0	0.0	0.0	0.0	0.0	0.0	0.0	0.0	0.0
ARID4A	chr14	58765221	5926	symbol	H. sapiens	5926	H. sapiens	ARID4A	AT-rich interaction domain 4A	GO:0097368 establishment of Sertoli cell barrier;GO:0034773 histone H4-K20 trimethylation;GO:0060009 Sertoli cell development		Transcription factors/Helix-turn-helix domains	Nucleoplasm(Supported)Cytosol;Plasma membrane(Approved)			(M5901)HALLMARK G2M CHECKPOINT	0.0	0.0	0.0	0.0	0.0	0.0	0.0	0.0	1.0	0.0	0.0	0.0	0.0	0.0	0.0	0.0	0.0	0.0	0.0	0.0
SIPA1L1	chr14	71996028	26037	symbol	H. sapiens	26037	H. sapiens	SIPA1L1	signal induced proliferation associated 1 like 1	GO:0061001 regulation of dendritic spine morphogenesis;GO:0060997 dendritic spine morphogenesis;GO:0060998 regulation of dendritic spine development			Actin filaments;Plasma membrane(Approved)			(M5942)HALLMARK UV RESPONSE DN	0.0	0.0	0.0	0.0	0.0	1.0	0.0	0.0	0.0	0.0	0.0	0.0	0.0	0.0	0.0	0.0	0.0	0.0	0.0	1.0
TRMT61A	chr14	103995508	115708	symbol	H. sapiens	115708	H. sapiens	TRMT61A	tRNA methyltransferase 61A	GO:0080009 mRNA methylation;GO:0030488 tRNA methylation;GO:0016556 mRNA modification		Enzymes/ENZYME proteins/Transferases					0.0	0.0	0.0	0.0	0.0	0.0	0.0	0.0	0.0	0.0	0.0	0.0	0.0	0.0	0.0	0.0	0.0	0.0	1.0	0.0
MIR4507	chr14	106324344	100616135	symbol	H. sapiens	100616135	H. sapiens	MIR4507	microRNA 4507								0.0	0.0	0.0	0.0	0.0	0.0	0.0	0.0	0.0	0.0	0.0	0.0	0.0	0.0	0.0	0.0	0.0	0.0	0.0	0.0
MIR4538	chr14	106324411	100616276	symbol	H. sapiens	100616276	H. sapiens	MIR4538	microRNA 4538								0.0	0.0	0.0	0.0	0.0	0.0	0.0	0.0	0.0	0.0	0.0	0.0	0.0	0.0	0.0	0.0	0.0	0.0	0.0	0.0
MIR5701-1	chr15	21145580	100847060	symbol	H. sapiens	100847060	H. sapiens	MIR5701-1	microRNA 5701-1								0.0	0.0	0.0	0.0	0.0	0.0	0.0	0.0	0.0	0.0	0.0	0.0	0.0	0.0	0.0	0.0	0.0	0.0	0.0	0.0
LINC01193	chr15	21145766	348120	symbol	H. sapiens	348120	H. sapiens	LINC01193	long intergenic non-protein coding RNA 1193								0.0	0.0	0.0	0.0	0.0	0.0	0.0	0.0	0.0	0.0	0.0	0.0	0.0	0.0	0.0	0.0	0.0	0.0	0.0	0.0
PDCD6IPP2	chr15	29034979	646278	symbol	H. sapiens	646278	H. sapiens	PDCD6IPP2	PDCD6IP pseudogene 2								0.0	0.0	0.0	0.0	0.0	0.0	0.0	0.0	0.0	0.0	0.0	0.0	0.0	0.0	0.0	0.0	0.0	0.0	0.0	0.0
ONECUT1	chr15	53082209	3175	symbol	H. sapiens	3175	H. sapiens	ONECUT1	one cut homeobox 1	GO:0030512 negative regulation of transforming growth factor beta receptor signaling pathway;GO:1903845 negative regulation of cellular response to transforming growth factor beta stimulus;GO:0017015 regulation of transforming growth factor beta receptor signaling pathway		Transcription factors/Helix-turn-helix domains			(M176)PID FOXM1 PATHWAY	(M5941)HALLMARK UV RESPONSE UP	1.0	1.0	0.0	0.0	0.0	0.0	0.0	0.0	1.0	0.0	0.0	0.0	1.0	0.0	0.0	0.0	0.0	0.0	0.0	0.0
USP3	chr15	63796709	9960	symbol	H. sapiens	9960	H. sapiens	USP3	ubiquitin specific peptidase 3	GO:0016578 histone deubiquitination;GO:0016579 protein deubiquitination;GO:0070646 protein modification by small protein removal		Enzymes/{ENZYME proteins/Hydrolases,Peptidases/Cysteine-type peptidases}	Nucleoplasm(Supported)				0.0	0.0	0.0	0.0	0.0	0.0	1.0	0.0	0.0	0.0	0.0	0.0	0.0	0.0	0.0	0.0	0.0	0.0	0.0	0.0
TBC1D21	chr15	74165926	161514	symbol	H. sapiens	161514	H. sapiens	TBC1D21	TBC1 domain family member 21	GO:1902017 regulation of cilium assembly;GO:0090630 activation of GTPase activity;GO:0120032 regulation of plasma membrane bounded cell projection assembly							0.0	1.0	0.0	0.0	0.0	0.0	0.0	0.0	0.0	0.0	0.0	0.0	0.0	0.0	0.0	0.0	0.0	0.0	0.0	0.0
RPS17	chr15	82824865	6218	symbol	H. sapiens	6218	H. sapiens	RPS17	ribosomal protein S17	GO:0006614 SRP-dependent cotranslational protein targeting to membrane;GO:0006613 cotranslational protein targeting to membrane;GO:0000184 nuclear-transcribed mRNA catabolic process, nonsense-mediated decay		Ribosomal proteins	Cytosol;Endoplasmic reticulum;Nucleoli(Supported)				0.0	0.0	0.0	0.0	0.0	0.0	0.0	0.0	0.0	0.0	0.0	0.0	0.0	0.0	0.0	0.0	0.0	0.0	0.0	0.0
RPS17	chr15	82824952	6218	symbol	H. sapiens	6218	H. sapiens	RPS17	ribosomal protein S17	GO:0006614 SRP-dependent cotranslational protein targeting to membrane;GO:0006613 cotranslational protein targeting to membrane;GO:0000184 nuclear-transcribed mRNA catabolic process, nonsense-mediated decay		Ribosomal proteins	Cytosol;Endoplasmic reticulum;Nucleoli(Supported)				0.0	0.0	0.0	0.0	0.0	0.0	0.0	0.0	0.0	0.0	0.0	0.0	0.0	0.0	0.0	0.0	0.0	0.0	0.0	0.0
VIMP	chr15	101817725	55829	gene_synonym	H. sapiens	55829	H. sapiens	SELENOS	selenoprotein S	GO:0046325 negative regulation of glucose import;GO:0045719 negative regulation of glycogen biosynthetic process;GO:2000110 negative regulation of macrophage apoptotic process			Endoplasmic reticulum(Enhanced)			(M5938)HALLMARK REACTIVE OXIGEN SPECIES PATHWAY; (M5932)HALLMARK INFLAMMATORY RESPONSE	0.0	0.0	1.0	0.0	0.0	0.0	0.0	0.0	0.0	1.0	0.0	0.0	0.0	0.0	0.0	0.0	0.0	0.0	0.0	0.0
TK2	chr16	66583728	7084	symbol	H. sapiens	7084	H. sapiens	TK2	thymidine kinase 2	GO:0046092 deoxycytidine metabolic process;GO:0046104 thymidine metabolic process;GO:0046125 pyrimidine deoxyribonucleoside metabolic process		Enzymes/ENZYME proteins/Transferases		Thymidine-5'-Triphosphate (Thymidine kinase activity);2'-Deoxycytidine (Thymidine kinase activity);Deoxythymidine (Thymidine kinase activity)		(M5898)HALLMARK DNA REPAIR	0.0	0.0	0.0	0.0	0.0	0.0	0.0	0.0	0.0	0.0	0.0	0.0	0.0	0.0	0.0	0.0	0.0	0.0	0.0	0.0
IFT140	chr16	1662109	9742	symbol	H. sapiens	9742	H. sapiens	IFT140	intraflagellar transport 140	GO:0035845 photoreceptor cell outer segment organization;GO:0035721 intraciliary retrograde transport;GO:0035735 intraciliary transport involved in cilium assembly							0.0	1.0	0.0	0.0	0.0	0.0	0.0	0.0	0.0	0.0	0.0	0.0	0.0	1.0	0.0	0.0	0.0	0.0	0.0	0.0
MAPK8IP3	chr16	1756220	23162	symbol	H. sapiens	23162	H. sapiens	MAPK8IP3	mitogen-activated protein kinase 8 interacting protein 3	GO:0099641 anterograde axonal protein transport;GO:0007257 activation of JUN kinase activity;GO:0099640 axo-dendritic protein transport			Vesicles(Approved)		(M17200)SA B CELL RECEPTOR COMPLEXES; (M7871)ST GRANULE CELL SURVIVAL PATHWAY; (M12705)SIG CD40PATHWAYMAP		0.0	0.0	0.0	0.0	0.0	0.0	0.0	0.0	0.0	0.0	0.0	0.0	0.0	0.0	0.0	0.0	0.0	0.0	0.0	1.0
MSRB1	chr16	1993294	51734	symbol	H. sapiens	51734	H. sapiens	MSRB1	methionine sulfoxide reductase B1	GO:0030091 protein repair;GO:0030041 actin filament polymerization;GO:0008154 actin polymerization or depolymerization			Nucleoplasm(Enhanced)			(M5921)HALLMARK COMPLEMENT	0.0	0.0	0.0	0.0	0.0	0.0	0.0	0.0	0.0	0.0	0.0	0.0	0.0	0.0	0.0	0.0	0.0	0.0	0.0	0.0
VASN	chr16	4421848	114990	symbol	H. sapiens	114990	H. sapiens	VASN	vasorin	GO:0071461 cellular response to redox state;GO:0010719 negative regulation of epithelial to mesenchymal transition;GO:0030512 negative regulation of transforming growth factor beta receptor signaling pathway			Mitochondria;Nucleoli;Nucleus(Approved)				0.0	0.0	0.0	0.0	0.0	0.0	0.0	0.0	0.0	0.0	0.0	0.0	1.0	0.0	0.0	0.0	0.0	0.0	0.0	0.0
MIR6511B2	chr16	15228002	102465985	symbol	H. sapiens	102465985	H. sapiens	MIR6511B2	microRNA 6511b-2								0.0	0.0	0.0	0.0	0.0	0.0	0.0	0.0	0.0	0.0	0.0	0.0	0.0	0.0	0.0	0.0	0.0	0.0	0.0	0.0
MIR6511B1	chr16	15228007	102465429	symbol	H. sapiens	102465429	H. sapiens	MIR6511B1	microRNA 6511b-1								0.0	0.0	0.0	0.0	0.0	0.0	0.0	0.0	0.0	0.0	0.0	0.0	0.0	0.0	0.0	0.0	0.0	0.0	0.0	0.0
BOLA2	chr16	29466285	552900	symbol	H. sapiens	552900	H. sapiens	BOLA2	bolA family member 2	GO:0035722 interleukin-12-mediated signaling pathway;GO:0044571 [2Fe-2S] cluster assembly;GO:0071349 cellular response to interleukin-12			Nucleus(Uncertain)			(M5898)HALLMARK DNA REPAIR	0.0	0.0	0.0	0.0	0.0	0.0	0.0	0.0	0.0	0.0	0.0	0.0	0.0	0.0	0.0	0.0	0.0	0.0	0.0	0.0
LOC606724	chr16	30200004	606724	Gene_ID	H. sapiens	606724	H. sapiens	LOC606724	coronin 1A pseudogene								0.0	0.0	0.0	0.0	0.0	0.0	0.0	0.0	0.0	0.0	0.0	0.0	0.0	0.0	0.0	0.0	0.0	0.0	0.0	0.0
SLX1A	chr16	30205163	548593	symbol	H. sapiens	548593	H. sapiens	SLX1A	SLX1 homolog A, structure-specific endonuclease subunit	GO:1904431 positive regulation of t-circle formation;GO:1904429 regulation of t-circle formation;GO:0010792 DNA double-strand break processing involved in repair via single-strand annealing			Nucleoplasm(Approved)				0.0	0.0	0.0	0.0	0.0	0.0	0.0	0.0	0.0	0.0	0.0	0.0	0.0	0.0	0.0	0.0	0.0	0.0	0.0	0.0
BOLA2	chr16	30205627	552900	symbol	H. sapiens	552900	H. sapiens	BOLA2	bolA family member 2	GO:0035722 interleukin-12-mediated signaling pathway;GO:0044571 [2Fe-2S] cluster assembly;GO:0071349 cellular response to interleukin-12			Nucleus(Uncertain)			(M5898)HALLMARK DNA REPAIR	0.0	0.0	0.0	0.0	0.0	0.0	0.0	0.0	0.0	0.0	0.0	0.0	0.0	0.0	0.0	0.0	0.0	0.0	0.0	0.0
SLX1A-SULT1A3	chr16	30205753	100526830	symbol	H. sapiens	100526830	H. sapiens	SLX1A-SULT1A3	SLX1A-SULT1A3 readthrough (NMD candidate)								0.0	0.0	0.0	0.0	0.0	0.0	0.0	0.0	0.0	0.0	0.0	0.0	0.0	0.0	0.0	0.0	0.0	0.0	0.0	0.0
ZNF48	chr16	30406432	197407	symbol	H. sapiens	197407	H. sapiens	ZNF48	zinc finger protein 48			Transcription factors/Zinc-coordinating DNA-binding domains	Mitochondria(Supported)				0.0	0.0	0.0	0.0	0.0	0.0	0.0	0.0	0.0	0.0	0.0	0.0	0.0	0.0	0.0	0.0	0.0	0.0	0.0	0.0
ZNF48	chr16	30406739	197407	symbol	H. sapiens	197407	H. sapiens	ZNF48	zinc finger protein 48			Transcription factors/Zinc-coordinating DNA-binding domains	Mitochondria(Supported)				0.0	0.0	0.0	0.0	0.0	0.0	0.0	0.0	0.0	0.0	0.0	0.0	0.0	0.0	0.0	0.0	0.0	0.0	0.0	0.0
TP53TG3C	chr16	33205584	653550	symbol	H. sapiens	653550	H. sapiens	TP53TG3C	TP53 target 3C								0.0	0.0	0.0	0.0	0.0	0.0	0.0	0.0	0.0	0.0	0.0	0.0	0.0	0.0	0.0	0.0	0.0	0.0	0.0	0.0
THAP11	chr16	67876212	57215	symbol	H. sapiens	57215	H. sapiens	THAP11	THAP domain containing 11	GO:0000122 negative regulation of transcription by RNA polymerase II;GO:0045892 negative regulation of transcription, DNA-templated;GO:1903507 negative regulation of nucleic acid-templated transcription		Transcription factors/Zinc-coordinating DNA-binding domains	Cytokinetic bridge;Nucleoplasm(Enhanced)				0.0	0.0	0.0	0.0	0.0	0.0	0.0	0.0	0.0	0.0	0.0	0.0	0.0	0.0	0.0	0.0	0.0	0.0	0.0	0.0
SLC25A19	chr17	73285530	60386	symbol	H. sapiens	60386	H. sapiens	SLC25A19	solute carrier family 25 member 19	GO:0030302 deoxynucleotide transport;GO:0071934 thiamine transmembrane transport;GO:0030974 thiamine pyrophosphate transmembrane transport		Transporters/Electrochemical Potential-driven transporters				(M5949)HALLMARK PEROXISOME	0.0	0.0	0.0	0.0	0.0	0.0	0.0	1.0	0.0	0.0	0.0	0.0	0.0	0.0	0.0	0.0	0.0	0.0	0.0	0.0
ALOX15B	chr17	7942357	247	symbol	H. sapiens	247	H. sapiens	ALOX15B	arachidonate 15-lipoxygenase type B	GO:0090197 positive regulation of chemokine secretion;GO:0051122 hepoxilin biosynthetic process;GO:0045618 positive regulation of keratinocyte differentiation		Enzymes/ENZYME proteins/Oxidoreductases	Cytosol;Plasma membrane(Supported)			(M5939)HALLMARK P53 PATHWAY; (M5915)HALLMARK APICAL JUNCTION	0.0	0.0	0.0	1.0	0.0	0.0	0.0	0.0	1.0	0.0	0.0	0.0	0.0	0.0	1.0	0.0	0.0	0.0	0.0	0.0
SHMT1	chr17	18266877	6470	symbol	H. sapiens	6470	H. sapiens	SHMT1	serine hydroxymethyltransferase 1	GO:0019264 glycine biosynthetic process from serine;GO:0006231 dTMP biosynthetic process;GO:0046073 dTMP metabolic process		Enzymes/ENZYME proteins/Transferases	Cytosol;Nucleus(Supported)	Pyridoxal Phosphate (Serine binding);Tetrahydrofolic acid (Serine binding);Glycine (Serine binding);Mimosine (Serine binding);Triglu-5-Formyl-Tetrahydrofolate (Serine binding);5-Hydroxymethylene-6-Hydrofolic Acid (Serine binding);N-Pyridoxyl-Glycine-5-Monophosphate (Serine binding)	(M66)PID MYC ACTIV PATHWAY	(M5925)HALLMARK E2F TARGETS	0.0	0.0	0.0	0.0	0.0	0.0	0.0	0.0	0.0	0.0	0.0	0.0	0.0	0.0	0.0	0.0	0.0	0.0	0.0	0.0
B9D1	chr17	19281495	27077	symbol	H. sapiens	27077	H. sapiens	B9D1	B9 domain containing 1	GO:0042733 embryonic digit morphogenesis;GO:0097711 ciliary basal body-plasma membrane docking;GO:0060563 neuroepithelial cell differentiation							0.0	1.0	0.0	0.0	0.0	0.0	0.0	0.0	0.0	0.0	0.0	0.0	0.0	0.0	0.0	0.0	0.0	0.0	0.0	0.0
MAPK7	chr17	19281773	5598	symbol	H. sapiens	5598	H. sapiens	MAPK7	mitogen-activated protein kinase 7	GO:0070885 negative regulation of calcineurin-NFAT signaling cascade;GO:0034115 negative regulation of heterotypic cell-cell adhesion;GO:1902176 negative regulation of oxidative stress-induced intrinsic apoptotic signaling pathway	CMGC Ser/Thr protein kinase family	Enzymes/{ENZYME proteins/Transferases,Kinases/CMGC Ser/Thr protein kinases}	Cytosol;Nucleus(Enhanced)		(M15743)ST GA12 PATHWAY; (M270)PID MAPK TRK PATHWAY; (M3721)ST JNK MAPK PATHWAY		1.0	0.0	1.0	0.0	0.0	0.0	0.0	0.0	0.0	0.0	0.0	1.0	0.0	0.0	0.0	0.0	0.0	0.0	0.0	1.0
CCL4L1	chr17	34639875	388372	symbol	H. sapiens	388372	H. sapiens	CCL4L1	C-C motif chemokine ligand 4 like 1	GO:0030593 neutrophil chemotaxis;GO:0048247 lymphocyte chemotaxis;GO:0002548 monocyte chemotaxis					(M5883)NABA SECRETED FACTORS; (M5885)NABA MATRISOME ASSOCIATED; (M5889)NABA MATRISOME		0.0	0.0	0.0	0.0	0.0	0.0	0.0	0.0	0.0	0.0	0.0	0.0	0.0	0.0	0.0	0.0	0.0	0.0	0.0	0.0
RARA-AS1	chr17	38499388	101929693	symbol	H. sapiens	101929693	H. sapiens	RARA-AS1	RARA antisense RNA 1								0.0	0.0	0.0	0.0	0.0	0.0	0.0	0.0	0.0	0.0	0.0	0.0	0.0	0.0	0.0	0.0	0.0	0.0	0.0	0.0
MAPT-IT1	chr17	43973148	100130148	symbol	H. sapiens	100130148	H. sapiens	MAPT-IT1	MAPT intronic transcript 1								0.0	0.0	0.0	0.0	0.0	0.0	0.0	0.0	0.0	0.0	0.0	0.0	0.0	0.0	0.0	0.0	0.0	0.0	0.0	0.0
CBX1	chr17	46178883	10951	symbol	H. sapiens	10951	H. sapiens	CBX1	chromobox 1	GO:0045892 negative regulation of transcription, DNA-templated;GO:1903507 negative regulation of nucleic acid-templated transcription;GO:1902679 negative regulation of RNA biosynthetic process			Nuclear bodies;Nucleus(Supported)			(M5901)HALLMARK G2M CHECKPOINT	0.0	0.0	0.0	0.0	0.0	0.0	0.0	0.0	0.0	0.0	0.0	0.0	0.0	0.0	0.0	0.0	0.0	0.0	0.0	0.0
SLC35B1	chr17	47785313	10237	symbol	H. sapiens	10237	H. sapiens	SLC35B1	solute carrier family 35 member B1	GO:0015786 UDP-glucose transmembrane transport;GO:0072334 UDP-galactose transmembrane transport;GO:0090481 pyrimidine nucleotide-sugar transmembrane transport		Transporters/Electrochemical Potential-driven transporters	Endoplasmic reticulum;Nucleus;Vesicles(Approved)			(M5934)HALLMARK XENOBIOTIC METABOLISM	0.0	0.0	0.0	0.0	0.0	0.0	0.0	1.0	0.0	0.0	0.0	0.0	0.0	0.0	0.0	0.0	0.0	0.0	0.0	0.0
TMEM92	chr17	48351787	162461	symbol	H. sapiens	162461	H. sapiens	TMEM92	transmembrane protein 92				Nucleoplasm(Supported)				0.0	0.0	0.0	0.0	0.0	0.0	0.0	0.0	0.0	0.0	0.0	0.0	0.0	0.0	0.0	0.0	0.0	0.0	0.0	0.0
RPL38	chr17	72199794	6169	symbol	H. sapiens	6169	H. sapiens	RPL38	ribosomal protein L38	GO:0034463 90S preribosome assembly;GO:0006614 SRP-dependent cotranslational protein targeting to membrane;GO:0042474 middle ear morphogenesis		Ribosomal proteins	Cytosol;Endoplasmic reticulum(Supported)				0.0	0.0	0.0	0.0	0.0	0.0	0.0	0.0	0.0	0.0	0.0	0.0	0.0	0.0	0.0	0.0	0.0	0.0	0.0	0.0
USP36	chr17	76836969	57602	symbol	H. sapiens	57602	H. sapiens	USP36	ubiquitin specific peptidase 36	GO:1903955 positive regulation of protein targeting to mitochondrion;GO:1903214 regulation of protein targeting to mitochondrion;GO:1903749 positive regulation of establishment of protein localization to mitochondrion		Enzymes/{ENZYME proteins/Hydrolases,Peptidases/Cysteine-type peptidases}	Nuclear speckles;Nucleoli(Enhanced)				0.0	0.0	0.0	0.0	0.0	0.0	1.0	0.0	0.0	0.0	0.0	0.0	0.0	0.0	0.0	0.0	0.0	0.0	0.0	0.0
C18orf8	chr18	21083433	29919	gene_synonym	H. sapiens	29919	H. sapiens	RMC1	regulator of MON1-CCZ1	GO:0010506 regulation of autophagy;GO:0006914 autophagy;GO:0031329 regulation of cellular catabolic process			Nucleus(Uncertain)				0.0	0.0	0.0	0.0	0.0	0.0	0.0	0.0	0.0	0.0	0.0	0.0	0.0	0.0	0.0	0.0	0.0	0.0	0.0	0.0
MVB12A	chr19	17530655	93343	symbol	H. sapiens	93343	H. sapiens	MVB12A	multivesicular body subunit 12A	GO:0039702 viral budding via host ESCRT complex;GO:0019075 virus maturation;GO:0032510 endosome to lysosome transport via multivesicular body sorting pathway			Nucleoplasm(Supported)Golgi apparatus(Approved)			(M5911)HALLMARK INTERFERON ALPHA RESPONSE	0.0	0.0	0.0	0.0	0.0	1.0	0.0	0.0	0.0	0.0	0.0	0.0	0.0	0.0	0.0	0.0	0.0	0.0	0.0	0.0
SNORA68	chr19	17973396	26780	symbol	H. sapiens	26780	H. sapiens	SNORA68	small nucleolar RNA, H/ACA box 68								0.0	0.0	0.0	0.0	0.0	0.0	0.0	0.0	0.0	0.0	0.0	0.0	0.0	0.0	0.0	0.0	0.0	0.0	0.0	0.0
PTBP1	chr19	797391	5725	symbol	H. sapiens	5725	H. sapiens	PTBP1	polypyrimidine tract binding protein 1	GO:0070886 positive regulation of calcineurin-NFAT signaling cascade;GO:0075522 IRES-dependent viral translational initiation;GO:0106058 positive regulation of calcineurin-mediated signaling			Nucleoplasm(Supported)				0.0	0.0	0.0	0.0	0.0	1.0	0.0	0.0	0.0	0.0	0.0	0.0	1.0	0.0	0.0	0.0	0.0	0.0	0.0	0.0
TJP3	chr19	3721696	27134	symbol	H. sapiens	27134	H. sapiens	TJP3	tight junction protein 3				Cell Junctions(Enhanced)Nucleoplasm(Approved)			(M5906)HALLMARK ESTROGEN RESPONSE EARLY; (M5907)HALLMARK ESTROGEN RESPONSE LATE	0.0	0.0	0.0	0.0	0.0	0.0	0.0	0.0	0.0	0.0	0.0	0.0	0.0	0.0	0.0	0.0	0.0	0.0	0.0	0.0
ZNF414	chr19	8579048	84330	symbol	H. sapiens	84330	H. sapiens	ZNF414	zinc finger protein 414	GO:0006357 regulation of transcription by RNA polymerase II;GO:0006366 transcription by RNA polymerase II;GO:0006355 regulation of transcription, DNA-templated		Transcription factors/Zinc-coordinating DNA-binding domains	Cytosol;Nucleus(Approved)				0.0	0.0	0.0	0.0	0.0	0.0	0.0	0.0	0.0	0.0	0.0	0.0	0.0	0.0	0.0	0.0	0.0	0.0	0.0	0.0
C19orf38	chr19	10959105	255809	symbol	H. sapiens	255809	H. sapiens	C19orf38	chromosome 19 open reading frame 38				Cytosol;Golgi apparatus;Plasma membrane(Uncertain)				0.0	0.0	0.0	0.0	0.0	0.0	0.0	0.0	0.0	0.0	0.0	0.0	0.0	0.0	0.0	0.0	0.0	0.0	0.0	0.0
PTOV1	chr19	50354376	53635	symbol	H. sapiens	53635	H. sapiens	PTOV1	PTOV1 extended AT-hook containing adaptor protein	GO:0045944 positive regulation of transcription by RNA polymerase II;GO:0045893 positive regulation of transcription, DNA-templated;GO:1903508 positive regulation of nucleic acid-templated transcription			Nucleus(Supported)				0.0	0.0	0.0	0.0	0.0	0.0	0.0	0.0	0.0	0.0	0.0	0.0	0.0	0.0	0.0	0.0	0.0	0.0	0.0	0.0
LRRC4B	chr19	51071302	94030	symbol	H. sapiens	94030	H. sapiens	LRRC4B	leucine rich repeat containing 4B	GO:0099151 regulation of postsynaptic density assembly;GO:0099150 regulation of postsynaptic specialization assembly;GO:1905874 regulation of postsynaptic density organization							0.0	0.0	0.0	0.0	0.0	0.0	0.0	0.0	0.0	0.0	0.0	0.0	0.0	0.0	0.0	0.0	0.0	0.0	0.0	0.0
KLF11	chr2	10183955	8462	symbol	H. sapiens	8462	H. sapiens	KLF11	Kruppel like factor 11	GO:0000083 regulation of transcription involved in G1/S transition of mitotic cell cycle;GO:0000082 G1/S transition of mitotic cell cycle;GO:0044843 cell cycle G1/S phase transition		Transcription factors/Zinc-coordinating DNA-binding domains	Nucleoplasm(Supported)Cytosol;Focal adhesion sites(Uncertain)				0.0	0.0	1.0	0.0	0.0	0.0	0.0	0.0	0.0	0.0	0.0	0.0	0.0	0.0	0.0	0.0	0.0	0.0	0.0	0.0
SNRNP200	chr2	96971307	23020	symbol	H. sapiens	23020	H. sapiens	SNRNP200	small nuclear ribonucleoprotein U5 subunit 200	GO:0000354 cis assembly of pre-catalytic spliceosome;GO:0000388 spliceosome conformational change to release U4 (or U4atac) and U1 (or U11);GO:0000393 spliceosomal conformational changes to generate catalytic conformation		Enzymes/ENZYME proteins/Hydrolases	Nucleoplasm(Supported)				0.0	0.0	0.0	0.0	0.0	0.0	0.0	0.0	0.0	0.0	0.0	0.0	0.0	0.0	0.0	0.0	0.0	0.0	0.0	0.0
UXS1	chr2	106810795	80146	symbol	H. sapiens	80146	H. sapiens	UXS1	UDP-glucuronate decarboxylase 1	GO:0033320 UDP-D-xylose biosynthetic process;GO:0033319 UDP-D-xylose metabolic process;GO:0009226 nucleotide-sugar biosynthetic process		Enzymes/ENZYME proteins/Lyases					0.0	0.0	0.0	0.0	0.0	0.0	0.0	0.0	0.0	0.0	0.0	0.0	0.0	0.0	0.0	0.0	0.0	0.0	0.0	0.0
GCC2	chr2	109065576	9648	symbol	H. sapiens	9648	H. sapiens	GCC2	GRIP and coiled-coil domain containing 2	GO:0071955 recycling endosome to Golgi transport;GO:0034499 late endosome to Golgi transport;GO:0006622 protein targeting to lysosome			Golgi apparatus(Enhanced)Nucleoplasm(Supported)				0.0	0.0	0.0	0.0	0.0	0.0	0.0	0.0	0.0	0.0	0.0	0.0	0.0	0.0	0.0	0.0	0.0	0.0	0.0	0.0
ORMDL1	chr2	190649097	94101	symbol	H. sapiens	94101	H. sapiens	ORMDL1	ORMDL sphingolipid biosynthesis regulator 1	GO:1900060 negative regulation of ceramide biosynthetic process;GO:0090155 negative regulation of sphingolipid biosynthetic process;GO:2000303 regulation of ceramide biosynthetic process			Endoplasmic reticulum(Supported)				0.0	0.0	0.0	0.0	0.0	0.0	0.0	0.0	0.0	0.0	0.0	0.0	0.0	0.0	0.0	0.0	0.0	0.0	0.0	0.0
EPHA4	chr2	222437078	2043	symbol	H. sapiens	2043	H. sapiens	EPHA4	EPH receptor A4	GO:2001108 positive regulation of Rho guanyl-nucleotide exchange factor activity;GO:0021957 corticospinal tract morphogenesis;GO:0097156 fasciculation of motor neuron axon	Tyr protein kinase family	Enzymes/{ENZYME proteins/Transferases,Kinases/Tyr protein kinases}			(M177)PID EPHA FWDPATHWAY		0.0	0.0	0.0	0.0	0.0	1.0	1.0	0.0	1.0	0.0	0.0	0.0	0.0	0.0	0.0	0.0	0.0	0.0	0.0	1.0
PTMA	chr2	232573234	5757	symbol	H. sapiens	5757	H. sapiens	PTMA	prothymosin alpha	GO:0043486 histone exchange;GO:0043044 ATP-dependent chromatin remodeling;GO:0034728 nucleosome organization			Cytosol;Nucleus(Enhanced)		(M66)PID MYC ACTIV PATHWAY		0.0	0.0	0.0	0.0	0.0	0.0	0.0	0.0	0.0	0.0	0.0	0.0	0.0	0.0	0.0	0.0	0.0	0.0	0.0	0.0
NEURL2	chr20	44519926	140825	symbol	H. sapiens	140825	H. sapiens	NEURL2	neuralized E3 ubiquitin protein ligase 2	GO:0043687 post-translational protein modification;GO:0016567 protein ubiquitination;GO:0032446 protein modification by small protein conjugation			Vesicles(Approved)				0.0	0.0	0.0	0.0	0.0	0.0	0.0	0.0	0.0	0.0	0.0	0.0	0.0	0.0	0.0	0.0	0.0	0.0	0.0	0.0
CDH4	chr20	59827481	1002	symbol	H. sapiens	1002	H. sapiens	CDH4	cadherin 4	GO:0045773 positive regulation of axon extension;GO:0050772 positive regulation of axonogenesis;GO:0030516 regulation of axon extension			Plasma membrane(Enhanced)			(M5915)HALLMARK APICAL JUNCTION	0.0	0.0	0.0	0.0	0.0	0.0	0.0	0.0	0.0	0.0	1.0	0.0	0.0	0.0	0.0	0.0	0.0	0.0	0.0	1.0
MIR3196	chr20	61870130	100423014	symbol	H. sapiens	100423014	H. sapiens	MIR3196	microRNA 3196								0.0	0.0	0.0	0.0	0.0	0.0	0.0	0.0	0.0	0.0	0.0	0.0	0.0	0.0	0.0	0.0	0.0	0.0	0.0	0.0
SOX18	chr20	62680979	54345	symbol	H. sapiens	54345	H. sapiens	SOX18	SRY-box transcription factor 18	GO:0060214 endocardium formation;GO:0060956 endocardial cell differentiation;GO:0060836 lymphatic endothelial cell differentiation		Transcription factors/Other all-alpha-helical DNA-binding domains	Nucleus(Approved)				0.0	0.0	0.0	0.0	0.0	0.0	0.0	0.0	0.0	0.0	0.0	0.0	0.0	1.0	0.0	0.0	0.0	0.0	0.0	0.0
PPARA	chr22	46546498	5465	symbol	H. sapiens	5465	H. sapiens	PPARA	peroxisome proliferator activated receptor alpha	GO:0045820 negative regulation of glycolytic process;GO:0061052 negative regulation of cell growth involved in cardiac muscle cell development;GO:0032000 positive regulation of fatty acid beta-oxidation		Nuclear receptors;Transcription factors/Zinc-coordinating DNA-binding domains	Nucleus(Enhanced)	Indomethacin (Zinc ion binding);Clofibrate (Zinc ion binding);Fenofibrate (Zinc ion binding);Gemfibrozil (Zinc ion binding);Bezafibrate (Zinc ion binding);Prasterone (Zinc ion binding);N,N-bis(3-(D-gluconamido)propyl)deoxycholamide (Zinc ion binding);Reglixane (Zinc ion binding);GFT505 (Zinc ion binding);2-METHYL-2-(4-{[({4-METHYL-2-[4-(TRIFLUOROMETHYL)PHENYL]-1,3-THIAZOL-5-YL}CARBONYL)AMINO]METH…	(M162)PID RXR VDR PATHWAY	(M5935)HALLMARK FATTY ACID METABOLISM	1.0	0.0	0.0	1.0	0.0	0.0	1.0	0.0	0.0	0.0	0.0	0.0	0.0	1.0	0.0	0.0	0.0	1.0	0.0	0.0
AIFM3	chr22	21321446	150209	symbol	H. sapiens	150209	H. sapiens	AIFM3	apoptosis inducing factor mitochondria associated 3	GO:0097194 execution phase of apoptosis;GO:0006915 apoptotic process;GO:0012501 programmed cell death			Mitochondria(Enhanced)			(M5902)HALLMARK APOPTOSIS	0.0	0.0	0.0	0.0	0.0	0.0	0.0	0.0	0.0	0.0	0.0	1.0	0.0	0.0	0.0	0.0	0.0	0.0	0.0	0.0
PRAME	chr22	22900174	23532	symbol	H. sapiens	23532	H. sapiens	PRAME	preferentially expressed antigen in melanoma	GO:0048387 negative regulation of retinoic acid receptor signaling pathway;GO:0048385 regulation of retinoic acid receptor signaling pathway;GO:0048384 retinoic acid receptor signaling pathway							0.0	0.0	0.0	1.0	0.0	0.0	0.0	0.0	0.0	0.0	0.0	0.0	0.0	0.0	0.0	0.0	0.0	0.0	0.0	0.0
ZNRF3	chr22	29279754	84133	symbol	H. sapiens	84133	H. sapiens	ZNRF3	zinc and ring finger 3	GO:0038018 Wnt receptor catabolic process;GO:2000095 regulation of Wnt signaling pathway, planar cell polarity pathway;GO:2000051 negative regulation of non-canonical Wnt signaling pathway		Enzymes/ENZYME proteins/Transferases	Golgi apparatus(Uncertain)				0.0	0.0	0.0	0.0	0.0	0.0	0.0	0.0	0.0	0.0	0.0	0.0	0.0	0.0	0.0	0.0	0.0	0.0	0.0	0.0
RHBDD3	chr22	29663914	25807	symbol	H. sapiens	25807	H. sapiens	RHBDD3	rhomboid domain containing 3	GO:0032815 negative regulation of natural killer cell activation;GO:0032814 regulation of natural killer cell activation;GO:0051250 negative regulation of lymphocyte activation			Microtubules(Approved)				0.0	0.0	0.0	0.0	0.0	0.0	0.0	0.0	1.0	1.0	0.0	0.0	0.0	0.0	0.0	0.0	0.0	0.0	0.0	0.0
EWSR1	chr22	29663997	2130	symbol	H. sapiens	2130	H. sapiens	EWSR1	EWS RNA binding protein 1	GO:0006355 regulation of transcription, DNA-templated;GO:1903506 regulation of nucleic acid-templated transcription;GO:0006351 transcription, DNA-templated			Nucleus(Enhanced)Nucleoli(Supported)		(M258)PID BARD1 PATHWAY	(M5901)HALLMARK G2M CHECKPOINT	0.0	0.0	0.0	0.0	0.0	0.0	0.0	0.0	0.0	0.0	0.0	0.0	0.0	0.0	0.0	0.0	0.0	0.0	0.0	0.0
SUN2	chr22	39152024	25777	symbol	H. sapiens	25777	H. sapiens	SUN2	Sad1 and UNC84 domain containing 2	GO:0021817 nucleokinesis involved in cell motility in cerebral cortex radial glia guided migration;GO:0021815 modulation of microtubule cytoskeleton involved in cerebral cortex radial glia guided migration;GO:0021814 cell motility involved in cerebral cortex radial glia guided migration			Nuclear membrane(Supported)			(M5893)HALLMARK MITOTIC SPINDLE	0.0	0.0	0.0	0.0	0.0	0.0	0.0	0.0	0.0	0.0	0.0	0.0	0.0	0.0	0.0	0.0	0.0	0.0	0.0	0.0
ST13	chr22	41253012	6767	symbol	H. sapiens	6767	H. sapiens	ST13	ST13 Hsp70 interacting protein	GO:0061084 negative regulation of protein refolding;GO:0061083 regulation of protein refolding;GO:1903333 negative regulation of protein folding			Cytosol(Enhanced)				0.0	0.0	0.0	0.0	0.0	0.0	0.0	0.0	0.0	0.0	0.0	0.0	0.0	0.0	0.0	0.0	0.0	0.0	0.0	0.0
XPNPEP3	chr22	41253084	63929	symbol	H. sapiens	63929	H. sapiens	XPNPEP3	X-prolyl aminopeptidase 3	GO:0003094 glomerular filtration;GO:0097205 renal filtration;GO:0003014 renal system process		Enzymes/{ENZYME proteins/Hydrolases,Peptidases/Metallopeptidases}					0.0	0.0	0.0	0.0	0.0	0.0	0.0	0.0	0.0	0.0	0.0	0.0	0.0	0.0	0.0	0.0	0.0	0.0	0.0	0.0
LOC100289361	chr3	142720309	100289361	Gene_ID	H. sapiens	100289361	H. sapiens	LOC100289361	uncharacterized LOC100289361								0.0	0.0	0.0	0.0	0.0	0.0	0.0	0.0	0.0	0.0	0.0	0.0	0.0	0.0	0.0	0.0	0.0	0.0	0.0	0.0
U2SURP	chr3	142720371	23350	symbol	H. sapiens	23350	H. sapiens	U2SURP	U2 snRNP associated SURP domain containing	GO:0000398 mRNA splicing, via spliceosome;GO:0000377 RNA splicing, via transesterification reactions with bulged adenosine as nucleophile;GO:0000375 RNA splicing, via transesterification reactions			Nucleoplasm(Supported)				0.0	0.0	0.0	0.0	0.0	0.0	0.0	0.0	0.0	0.0	0.0	0.0	0.0	0.0	0.0	0.0	0.0	0.0	0.0	0.0
SFMBT1	chr3	53080089	51460	symbol	H. sapiens	51460	H. sapiens	SFMBT1	Scm like with four mbt domains 1	GO:0048635 negative regulation of muscle organ development;GO:0048634 regulation of muscle organ development;GO:0007283 spermatogenesis			Nucleoplasm(Enhanced)			(M5942)HALLMARK UV RESPONSE DN	0.0	0.0	0.0	0.0	0.0	0.0	0.0	0.0	0.0	0.0	0.0	0.0	0.0	0.0	0.0	0.0	0.0	0.0	0.0	0.0
MED12L	chr3	150804584	116931	symbol	H. sapiens	116931	H. sapiens	MED12L	mediator complex subunit 12L	GO:1903508 positive regulation of nucleic acid-templated transcription;GO:1902680 positive regulation of RNA biosynthetic process;GO:0006357 regulation of transcription by RNA polymerase II			Nucleoli(Approved)				0.0	0.0	0.0	0.0	0.0	0.0	0.0	0.0	0.0	0.0	0.0	0.0	0.0	0.0	0.0	0.0	0.0	0.0	0.0	0.0
DLG1	chr3	197026143	1739	symbol	H. sapiens	1739	H. sapiens	DLG1	discs large MAGUK scaffold protein 1	GO:1903760 regulation of voltage-gated potassium channel activity involved in ventricular cardiac muscle cell action potential repolarization;GO:1905024 regulation of membrane repolarization during ventricular cardiac muscle cell action potential;GO:1903764 regulation of potassium ion export across plasma membrane			Plasma membrane;Vesicles(Uncertain)		(M156)PID ECADHERIN NASCENT AJ PATHWAY; (M81)PID CDC42 PATHWAY	(M5942)HALLMARK UV RESPONSE DN; (M5893)HALLMARK MITOTIC SPINDLE; (M5915)HALLMARK APICAL JUNCTION	1.0	0.0	0.0	0.0	0.0	0.0	0.0	0.0	1.0	1.0	1.0	0.0	0.0	1.0	0.0	0.0	0.0	0.0	0.0	0.0
LOC439933	chr4	36258139	439933	Gene_ID	H. sapiens	439933	H. sapiens	LOC439933	uncharacterized LOC439933								0.0	0.0	0.0	0.0	0.0	0.0	0.0	0.0	0.0	0.0	0.0	0.0	0.0	0.0	0.0	0.0	0.0	0.0	0.0	0.0
ZNF721	chr4	492960	170960	symbol	H. sapiens	170960	H. sapiens	ZNF721	zinc finger protein 721	GO:0006355 regulation of transcription, DNA-templated;GO:1903506 regulation of nucleic acid-templated transcription;GO:0006351 transcription, DNA-templated		Transcription factors/Zinc-coordinating DNA-binding domains	Cytosol;Microtubule organizing center(Approved)				0.0	0.0	0.0	0.0	0.0	0.0	0.0	0.0	0.0	0.0	0.0	0.0	0.0	0.0	0.0	0.0	0.0	0.0	0.0	0.0
PIGG	chr4	492988	54872	symbol	H. sapiens	54872	H. sapiens	PIGG	phosphatidylinositol glycan anchor biosynthesis class G	GO:0016254 preassembly of GPI anchor in ER membrane;GO:0006506 GPI anchor biosynthetic process;GO:0006505 GPI anchor metabolic process			Nucleoplasm;Vesicles(Uncertain)				0.0	0.0	0.0	0.0	0.0	0.0	0.0	0.0	0.0	0.0	0.0	0.0	0.0	0.0	0.0	0.0	0.0	0.0	0.0	0.0
ADD1	chr4	2845876	118	symbol	H. sapiens	118	H. sapiens	ADD1	adducin 1	GO:1903142 positive regulation of establishment of endothelial barrier;GO:0051016 barbed-end actin filament capping;GO:1901552 positive regulation of endothelial cell development			Nucleoplasm;Plasma membrane(Enhanced)			(M5902)HALLMARK APOPTOSIS; (M5945)HALLMARK HEME METABOLISM	0.0	0.0	0.0	0.0	0.0	0.0	1.0	0.0	0.0	0.0	1.0	0.0	0.0	0.0	0.0	0.0	0.0	0.0	0.0	0.0
LGI2	chr4	25032414	55203	symbol	H. sapiens	55203	H. sapiens	LGI2	leucine rich repeat LGI family member 2	GO:1904862 inhibitory synapse assembly;GO:0007416 synapse assembly;GO:0050808 synapse organization			Centrosome(Approved)		(M3008)NABA ECM GLYCOPROTEINS; (M5884)NABA CORE MATRISOME; (M5889)NABA MATRISOME		0.0	0.0	0.0	0.0	0.0	0.0	0.0	0.0	0.0	0.0	0.0	0.0	0.0	0.0	0.0	0.0	0.0	0.0	0.0	0.0
NSUN2	chr5	6633473	54888	symbol	H. sapiens	54888	H. sapiens	NSUN2	NOP2/Sun RNA methyltransferase 2	GO:0036416 tRNA stabilization;GO:1902371 negative regulation of tRNA catabolic process;GO:0036415 regulation of tRNA stability		Enzymes/ENZYME proteins/Transferases	Nucleus(Supported)		(M14)PID AURORA B PATHWAY		0.0	0.0	0.0	0.0	0.0	0.0	0.0	0.0	0.0	0.0	0.0	0.0	0.0	0.0	0.0	0.0	0.0	0.0	1.0	0.0
SRD5A1	chr5	6633499	6715	symbol	H. sapiens	6715	H. sapiens	SRD5A1	steroid 5 alpha-reductase 1	GO:0042747 circadian sleep/wake cycle, REM sleep;GO:0006710 androgen catabolic process;GO:0071872 cellular response to epinephrine stimulus		Enzymes/ENZYME proteins/Oxidoreductases		Levonorgestrel (Electron carrier activity);Dutasteride (Electron carrier activity);Finasteride (Electron carrier activity);Norgestrel (Electron carrier activity)		(M5924)HALLMARK MTORC1 SIGNALING	0.0	0.0	0.0	1.0	0.0	0.0	0.0	0.0	1.0	0.0	0.0	0.0	0.0	0.0	0.0	0.0	0.0	0.0	0.0	0.0
MRPS27	chr5	71616084	23107	symbol	H. sapiens	23107	H. sapiens	MRPS27	mitochondrial ribosomal protein S27	GO:0070131 positive regulation of mitochondrial translation;GO:0070126 mitochondrial translational termination;GO:0070129 regulation of mitochondrial translation		Ribosomal proteins					0.0	0.0	0.0	0.0	0.0	0.0	0.0	0.0	0.0	0.0	0.0	0.0	0.0	0.0	0.0	0.0	0.0	0.0	0.0	0.0
PTCD2	chr5	71616193	79810	symbol	H. sapiens	79810	H. sapiens	PTCD2	pentatricopeptide repeat domain 2	GO:0055010 ventricular cardiac muscle tissue morphogenesis;GO:0055008 cardiac muscle tissue morphogenesis;GO:0003208 cardiac ventricle morphogenesis						(M5953)HALLMARK KRAS SIGNALING UP	0.0	0.0	0.0	0.0	0.0	0.0	0.0	0.0	1.0	0.0	0.0	0.0	0.0	1.0	0.0	0.0	0.0	0.0	0.0	0.0
TNPO1	chr5	72112417	3842	symbol	H. sapiens	3842	H. sapiens	TNPO1	transportin 1	GO:0035735 intraciliary transport involved in cilium assembly;GO:0043488 regulation of mRNA stability;GO:0042073 intraciliary transport		Transporters/Transporter channels and pores	Cytoplasmic bodies;Cytosol;Nucleoplasm(Supported)				0.0	1.0	0.0	0.0	0.0	0.0	0.0	0.0	0.0	0.0	0.0	0.0	0.0	0.0	0.0	0.0	0.0	0.0	0.0	0.0
LOC101927190	chr5	115710267	101927190	Gene_ID	H. sapiens	101927190	H. sapiens	LOC101927190	uncharacterized LOC101927190								0.0	0.0	0.0	0.0	0.0	0.0	0.0	0.0	0.0	0.0	0.0	0.0	0.0	0.0	0.0	0.0	0.0	0.0	0.0	0.0
GFRA3	chr5	137610253	2676	symbol	H. sapiens	2676	H. sapiens	GFRA3	GDNF family receptor alpha 3	GO:0035860 glial cell-derived neurotrophic factor receptor signaling pathway;GO:0048485 sympathetic nervous system development;GO:0007411 axon guidance			Cytosol;Plasma membrane(Uncertain)				0.0	0.0	0.0	0.0	0.0	1.0	0.0	0.0	0.0	0.0	0.0	0.0	0.0	0.0	0.0	0.0	0.0	0.0	0.0	1.0
NDST1	chr5	149887673	3340	symbol	H. sapiens	3340	H. sapiens	NDST1	N-deacetylase and N-sulfotransferase 1	GO:0030210 heparin biosynthetic process;GO:0048702 embryonic neurocranium morphogenesis;GO:0015014 heparan sulfate proteoglycan biosynthetic process, polysaccharide chain biosynthetic process		Enzymes/ENZYME proteins/Transferases		Adenosine-3'-5'-Diphosphate (Deacetylase activity)		(M5891)HALLMARK HYPOXIA	0.0	0.0	0.0	0.0	0.0	1.0	0.0	0.0	0.0	0.0	0.0	0.0	1.0	1.0	0.0	0.0	0.0	0.0	0.0	0.0
THG1L	chr5	157158322	54974	symbol	H. sapiens	54974	H. sapiens	THG1L	tRNA-histidine guanylyltransferase 1 like	GO:0099116 tRNA 5'-end processing;GO:0034471 ncRNA 5'-end processing;GO:0051289 protein homotetramerization		Enzymes/ENZYME proteins/Transferases					0.0	0.0	0.0	0.0	0.0	0.0	0.0	0.0	0.0	0.0	0.0	0.0	0.0	0.0	0.0	0.0	0.0	0.0	1.0	0.0
NSD1	chr5	176560079	64324	symbol	H. sapiens	64324	H. sapiens	NSD1	nuclear receptor binding SET domain protein 1	GO:0000414 regulation of histone H3-K36 methylation;GO:0034770 histone H4-K20 methylation;GO:0010452 histone H3-K36 methylation		Enzymes/ENZYME proteins/Transferases	Nucleus;Plasma membrane(Supported)				0.0	0.0	0.0	0.0	0.0	0.0	1.0	0.0	0.0	0.0	0.0	0.0	0.0	0.0	0.0	0.0	0.0	0.0	0.0	0.0
LINC00847	chr5	180257956	729678	symbol	H. sapiens	729678	H. sapiens	LINC00847	long intergenic non-protein coding RNA 847								0.0	0.0	0.0	0.0	0.0	0.0	0.0	0.0	0.0	0.0	0.0	0.0	0.0	0.0	0.0	0.0	0.0	0.0	0.0	0.0
ADGRG6	chr6	142623055	57211	symbol	H. sapiens	57211	H. sapiens	ADGRG6	adhesion G protein-coupled receptor G6	GO:0022011 myelination in peripheral nervous system;GO:0060347 heart trabecula formation;GO:0014044 Schwann cell development		G-protein coupled receptors/{Family 2 (B) receptors,GPCRs excl olfactory receptors}					0.0	0.0	0.0	0.0	0.0	0.0	0.0	0.0	0.0	0.0	0.0	0.0	0.0	1.0	0.0	0.0	0.0	0.0	0.0	0.0
MDFI	chr6	41606194	4188	symbol	H. sapiens	4188	H. sapiens	MDFI	MyoD family inhibitor	GO:0060707 trophoblast giant cell differentiation;GO:0042994 cytoplasmic sequestering of transcription factor;GO:0060706 cell differentiation involved in embryonic placenta development			Nucleoplasm(Approved)				0.0	0.0	0.0	0.0	0.0	0.0	1.0	0.0	1.0	0.0	0.0	0.0	0.0	1.0	0.0	0.0	0.0	0.0	0.0	0.0
LOC101927211	chr6	57037011	101927211	Gene_ID	H. sapiens	101927211	H. sapiens	ZNF451-AS1	ZNF451 regulatory antisense RNA 1								0.0	0.0	0.0	0.0	0.0	0.0	0.0	0.0	0.0	0.0	0.0	0.0	0.0	0.0	0.0	0.0	0.0	0.0	0.0	0.0
BAG2	chr6	57037103	9532	symbol	H. sapiens	9532	H. sapiens	BAG2	BAG cochaperone 2	GO:1904667 negative regulation of ubiquitin protein ligase activity;GO:0051444 negative regulation of ubiquitin-protein transferase activity;GO:1904666 regulation of ubiquitin protein ligase activity			Nucleoplasm(Supported)				0.0	0.0	0.0	0.0	0.0	0.0	1.0	0.0	0.0	0.0	0.0	0.0	0.0	0.0	0.0	0.0	0.0	0.0	0.0	0.0
MAP3K7	chr6	91297020	6885	symbol	H. sapiens	6885	H. sapiens	MAP3K7	mitogen-activated protein kinase kinase kinase 7	GO:0070423 nucleotide-binding oligomerization domain containing signaling pathway;GO:0002755 MyD88-dependent toll-like receptor signaling pathway;GO:0002726 positive regulation of T cell cytokine production	STE Ser/Thr protein kinase family	Enzymes/{ENZYME proteins/Transferases,Kinases/STE Ser/Thr protein kinases}	Cytosol(Supported)Nuclear speckles(Approved)		(M190)PID TCR JNK PATHWAY; (M20)PID P38 MKK3 6PATHWAY; (M18030)ST TUMOR NECROSIS FACTOR PATHWAY	(M5896)HALLMARK TGF BETA SIGNALING; (M5923)HALLMARK PI3K AKT MTOR SIGNALING; (M5950)HALLMARK ALLOGRAFT REJECTION	0.0	0.0	0.0	1.0	0.0	0.0	0.0	0.0	0.0	0.0	0.0	0.0	0.0	0.0	0.0	0.0	0.0	0.0	0.0	0.0
LOC101928140	chr6	128349009	101928140	Gene_ID	H. sapiens	101928140	H. sapiens	LOC101928140	uncharacterized LOC101928140								0.0	0.0	0.0	0.0	0.0	0.0	0.0	0.0	0.0	0.0	0.0	0.0	0.0	0.0	0.0	0.0	0.0	0.0	0.0	0.0
TMEM200A	chr6	130687425	114801	symbol	H. sapiens	114801	H. sapiens	TMEM200A	transmembrane protein 200A								0.0	0.0	0.0	0.0	0.0	0.0	0.0	0.0	0.0	0.0	0.0	0.0	0.0	0.0	0.0	0.0	0.0	0.0	0.0	0.0
ESR1	chr6	152128453	2099	symbol	H. sapiens	2099	H. sapiens	ESR1	estrogen receptor 1	GO:0060750 epithelial cell proliferation involved in mammary gland duct elongation;GO:0060523 prostate epithelial cord elongation;GO:0060687 regulation of branching involved in prostate gland morphogenesis		Nuclear receptors;Transcription factors/Zinc-coordinating DNA-binding domains	Nucleus;Vesicles(Approved)	Diethylstilbestrol (Zinc ion binding);Chlorotrianisene (Zinc ion binding);Conjugated Equine Estrogens (Zinc ion binding);Etonogestrel (Zinc ion binding);Desogestrel (Zinc ion binding);Levonorgestrel (Zinc ion binding);Progesterone (Zinc ion binding);Raloxifene (Zinc ion binding);Toremifene (Zinc ion binding);Medroxyprogesterone acetate (Zinc ion binding);Estrone (Zinc ion binding);Tamoxifen (Zinc…	(M30)PID HDAC CLASSII PATHWAY; (M229)PID P38 ALPHA BETA DOWNSTREAM PATHWAY; (M176)PID FOXM1 PATHWAY	(M5934)HALLMARK XENOBIOTIC METABOLISM	0.0	0.0	0.0	1.0	0.0	0.0	0.0	0.0	1.0	0.0	0.0	0.0	0.0	0.0	1.0	0.0	1.0	0.0	0.0	0.0
ESR1	chr6	152128813	2099	symbol	H. sapiens	2099	H. sapiens	ESR1	estrogen receptor 1	GO:0060750 epithelial cell proliferation involved in mammary gland duct elongation;GO:0060523 prostate epithelial cord elongation;GO:0060687 regulation of branching involved in prostate gland morphogenesis		Nuclear receptors;Transcription factors/Zinc-coordinating DNA-binding domains	Nucleus;Vesicles(Approved)	Diethylstilbestrol (Zinc ion binding);Chlorotrianisene (Zinc ion binding);Conjugated Equine Estrogens (Zinc ion binding);Etonogestrel (Zinc ion binding);Desogestrel (Zinc ion binding);Levonorgestrel (Zinc ion binding);Progesterone (Zinc ion binding);Raloxifene (Zinc ion binding);Toremifene (Zinc ion binding);Medroxyprogesterone acetate (Zinc ion binding);Estrone (Zinc ion binding);Tamoxifen (Zinc…	(M30)PID HDAC CLASSII PATHWAY; (M229)PID P38 ALPHA BETA DOWNSTREAM PATHWAY; (M176)PID FOXM1 PATHWAY	(M5934)HALLMARK XENOBIOTIC METABOLISM	0.0	0.0	0.0	1.0	0.0	0.0	0.0	0.0	1.0	0.0	0.0	0.0	0.0	0.0	1.0	0.0	1.0	0.0	0.0	0.0
TTYH3	chr7	2671602	80727	symbol	H. sapiens	80727	H. sapiens	TTYH3	tweety family member 3	GO:1902476 chloride transmembrane transport;GO:0006821 chloride transport;GO:0098661 inorganic anion transmembrane transport							0.0	0.0	0.0	0.0	0.0	0.0	0.0	0.0	0.0	0.0	0.0	0.0	0.0	0.0	0.0	0.0	0.0	0.0	0.0	0.0
ABHD11-AS1	chr7	73149398	171022	symbol	H. sapiens	171022	H. sapiens	ABHD11-AS1	ABHD11 antisense RNA 1 (tail to tail)								0.0	0.0	0.0	0.0	0.0	0.0	0.0	0.0	0.0	0.0	0.0	0.0	0.0	0.0	0.0	0.0	0.0	0.0	0.0	0.0
HIP1	chr7	75368290	3092	symbol	H. sapiens	3092	H. sapiens	HIP1	huntingtin interacting protein 1	GO:2000588 positive regulation of platelet-derived growth factor receptor-beta signaling pathway;GO:0010641 positive regulation of platelet-derived growth factor receptor signaling pathway;GO:2000586 regulation of platelet-derived growth factor receptor-beta signaling pathway			Vesicles(Enhanced)		(M58)PID AR PATHWAY		0.0	0.0	1.0	0.0	0.0	1.0	1.0	0.0	0.0	0.0	0.0	0.0	0.0	0.0	0.0	1.0	0.0	0.0	0.0	0.0
GS1-259H13.2	chr7	99195901						None	None	None	None	None	None	None	None	None	nan	nan	nan	nan	nan	nan	nan	nan	nan	nan	nan	nan	nan	nan	nan	nan	nan	nan	nan	nan
MBLAC1	chr7	99724319	255374	symbol	H. sapiens	255374	H. sapiens	MBLAC1	metallo-beta-lactamase domain containing 1								0.0	0.0	0.0	0.0	0.0	0.0	0.0	0.0	0.0	0.0	0.0	0.0	0.0	0.0	0.0	0.0	0.0	0.0	0.0	0.0
MESTIT1	chr7	130131013	317751	symbol	H. sapiens	317751	H. sapiens	MESTIT1	MEST intronic transcript 1, antisense RNA								0.0	0.0	0.0	0.0	0.0	0.0	0.0	0.0	0.0	0.0	0.0	0.0	0.0	0.0	0.0	0.0	0.0	0.0	0.0	0.0
MEST	chr7	130131169	4232	symbol	H. sapiens	4232	H. sapiens	MEST	mesoderm specific transcript	GO:0010883 regulation of lipid storage;GO:0019915 lipid storage;GO:1905952 regulation of lipid localization			Cytosol;Golgi apparatus(Approved)			(M5930)HALLMARK EPITHELIAL MESENCHYMAL TRANSITION; (M5907)HALLMARK ESTROGEN RESPONSE LATE	0.0	0.0	0.0	0.0	0.0	0.0	0.0	0.0	0.0	0.0	0.0	0.0	0.0	0.0	0.0	0.0	0.0	0.0	0.0	0.0
MEST	chr7	130131898	4232	symbol	H. sapiens	4232	H. sapiens	MEST	mesoderm specific transcript	GO:0010883 regulation of lipid storage;GO:0019915 lipid storage;GO:1905952 regulation of lipid localization			Cytosol;Golgi apparatus(Approved)			(M5930)HALLMARK EPITHELIAL MESENCHYMAL TRANSITION; (M5907)HALLMARK ESTROGEN RESPONSE LATE	0.0	0.0	0.0	0.0	0.0	0.0	0.0	0.0	0.0	0.0	0.0	0.0	0.0	0.0	0.0	0.0	0.0	0.0	0.0	0.0
PODXL	chr7	131241376	5420	symbol	H. sapiens	5420	H. sapiens	PODXL	podocalyxin like	GO:0072015 glomerular visceral epithelial cell development;GO:0072310 glomerular epithelial cell development;GO:0072112 glomerular visceral epithelial cell differentiation			Plasma membrane(Supported)Microtubule organizing center;Vesicles(Approved)			(M5906)HALLMARK ESTROGEN RESPONSE EARLY	1.0	1.0	0.0	0.0	0.0	0.0	0.0	0.0	1.0	0.0	0.0	0.0	0.0	0.0	0.0	0.0	0.0	0.0	0.0	0.0
GALNT11	chr7	151722758	63917	symbol	H. sapiens	63917	H. sapiens	GALNT11	polypeptide N-acetylgalactosaminyltransferase 11	GO:0018243 protein O-linked glycosylation via threonine;GO:0061314 Notch signaling involved in heart development;GO:0016266 O-glycan processing		Enzymes/ENZYME proteins/Transferases					0.0	1.0	0.0	0.0	0.0	0.0	0.0	0.0	0.0	0.0	0.0	0.0	0.0	1.0	0.0	0.0	0.0	0.0	0.0	0.0
CHRAC1	chr8	141521396	54108	symbol	H. sapiens	54108	H. sapiens	CHRAC1	chromatin accessibility complex subunit 1	GO:0006338 chromatin remodeling;GO:0071897 DNA biosynthetic process;GO:0006325 chromatin organization			Nucleus(Approved)				0.0	0.0	0.0	0.0	0.0	0.0	0.0	0.0	0.0	0.0	0.0	0.0	0.0	0.0	0.0	0.0	0.0	0.0	0.0	0.0
ADGRB1	chr8	143545376	575	symbol	H. sapiens	575	H. sapiens	ADGRB1	adhesion G protein-coupled receptor B1	GO:1901741 positive regulation of myoblast fusion;GO:1901739 regulation of myoblast fusion;GO:0060143 positive regulation of syncytium formation by plasma membrane fusion		G-protein coupled receptors/{Family 2 (B) receptors,GPCRs excl olfactory receptors}					0.0	0.0	0.0	0.0	0.0	0.0	0.0	0.0	0.0	0.0	0.0	0.0	0.0	0.0	0.0	1.0	0.0	0.0	0.0	1.0
SLC52A2	chr8	145582275	79581	symbol	H. sapiens	79581	H. sapiens	SLC52A2	solute carrier family 52 member 2	GO:0032218 riboflavin transport;GO:0046718 viral entry into host cell;GO:0006771 riboflavin metabolic process		Transporters/Electrochemical Potential-driven transporters		Gamma Hydroxybutyric Acid (Virus receptor activity)			0.0	0.0	0.0	0.0	0.0	0.0	0.0	0.0	0.0	0.0	0.0	0.0	0.0	0.0	0.0	0.0	0.0	0.0	0.0	0.0
CYHR1	chr8	145691031	50626	symbol	H. sapiens	50626	H. sapiens	CYHR1	cysteine and histidine rich 1				Nucleoplasm(Enhanced)				0.0	0.0	0.0	0.0	0.0	0.0	0.0	0.0	0.0	0.0	0.0	0.0	0.0	0.0	0.0	0.0	0.0	0.0	0.0	0.0
C9orf72	chr9	27573491	203228	symbol	H. sapiens	203228	H. sapiens	C9orf72	C9orf72-SMCR8 complex subunit	GO:1904425 negative regulation of GTP binding;GO:1902774 late endosome to lysosome transport;GO:2000785 regulation of autophagosome assembly							0.0	0.0	0.0	0.0	0.0	0.0	1.0	0.0	0.0	0.0	0.0	0.0	0.0	0.0	0.0	0.0	0.0	0.0	0.0	1.0
ANKRD20A4	chr9	69381980	728747	gene_synonym	H. sapiens	728747	H. sapiens	ANKRD20A4P	ankyrin repeat domain 20 family member A4, pseudogene								0.0	0.0	0.0	0.0	0.0	0.0	0.0	0.0	0.0	0.0	0.0	0.0	0.0	0.0	0.0	0.0	0.0	0.0	0.0	0.0
TGFBR1	chr9	101867370	7046	symbol	H. sapiens	7046	H. sapiens	TGFBR1	transforming growth factor beta receptor 1	GO:1905007 positive regulation of epithelial to mesenchymal transition involved in endocardial cushion formation;GO:1905075 positive regulation of tight junction disassembly;GO:1905005 regulation of epithelial to mesenchymal transition involved in endocardial cushion formation	TKL Ser/Thr protein kinase family	Enzymes/{ENZYME proteins/Transferases,Kinases/TKL Ser/Thr protein kinases}	Plasma membrane(Supported)Vesicles(Approved)	4-(3-Pyridin-2-Yl-1h-Pyrazol-4-Yl)Quinoline (Type ii transforming growth factor beta receptor binding);Naphthyridine Inhibitor (Type ii transforming growth factor beta receptor binding);3-(4-Fluorophenyl)-2-(6-Methylpyridin-2-Yl)-5,6-Dihydro-4h-Pyrrolo[1,2-B]Pyrazole (Type ii transforming growth factor beta receptor binding);N-[4-(5-fluoro-6-methylpyridin-2-yl)-5-quinoxalin-6-yl-1H-imidazol-2-yl]…	(M212)PID INTEGRIN5 PATHWAY; (M185)PID ALK1 PATHWAY; (M33)PID GLYPICAN 1PATHWAY	(M5896)HALLMARK TGF BETA SIGNALING	0.0	1.0	1.0	0.0	0.0	0.0	1.0	0.0	1.0	0.0	0.0	0.0	1.0	1.0	0.0	0.0	0.0	0.0	0.0	0.0
CTNNAL1	chr9	111775874	8727	symbol	H. sapiens	8727	H. sapiens	CTNNAL1	catenin alpha like 1	GO:0007266 Rho protein signal transduction;GO:0007265 Ras protein signal transduction;GO:0007264 small GTPase mediated signal transduction							0.0	0.0	0.0	0.0	0.0	0.0	0.0	0.0	0.0	0.0	0.0	0.0	0.0	0.0	0.0	0.0	0.0	0.0	0.0	0.0
SLC31A2	chr9	115913237	1318	symbol	H. sapiens	1318	H. sapiens	SLC31A2	solute carrier family 31 member 2	GO:1902311 regulation of copper ion transmembrane transport;GO:0006878 cellular copper ion homeostasis;GO:0035434 copper ion transmembrane transport		Transporters/Transporter channels and pores	Intermediate filaments;Nuclear speckles;Plasma membrane(Approved)			(M5932)HALLMARK INFLAMMATORY RESPONSE	0.0	0.0	0.0	0.0	0.0	0.0	0.0	0.0	0.0	0.0	0.0	0.0	0.0	0.0	0.0	0.0	0.0	0.0	0.0	0.0
SLC25A25	chr9	130830478	114789	symbol	H. sapiens	114789	H. sapiens	SLC25A25	solute carrier family 25 member 25	GO:0015867 ATP transport;GO:0015868 purine ribonucleotide transport;GO:0051503 adenine nucleotide transport			Mitochondria(Supported)Vesicles(Approved)				0.0	0.0	0.0	0.0	0.0	0.0	0.0	1.0	0.0	0.0	0.0	0.0	0.0	0.0	0.0	0.0	0.0	0.0	0.0	0.0
C9orf106	chr9	132083294	414318	symbol	H. sapiens	414318	H. sapiens	C9orf106	chromosome 9 putative open reading frame 106								0.0	0.0	0.0	0.0	0.0	0.0	0.0	0.0	0.0	0.0	0.0	0.0	0.0	0.0	0.0	0.0	0.0	0.0	0.0	0.0
DNLZ	chr9	139258263	728489	symbol	H. sapiens	728489	H. sapiens	DNLZ	DNL-type zinc finger	GO:0030150 protein import into mitochondrial matrix;GO:0006626 protein targeting to mitochondrion;GO:0044743 protein transmembrane import into intracellular organelle			Mitochondria(Enhanced)Nucleoplasm(Approved)				0.0	0.0	0.0	0.0	0.0	0.0	1.0	0.0	0.0	0.0	0.0	0.0	0.0	0.0	0.0	0.0	0.0	0.0	0.0	0.0
MIR4674	chr9	139440711	100616301	symbol	H. sapiens	100616301	H. sapiens	MIR4674	microRNA 4674								0.0	0.0	0.0	0.0	0.0	0.0	0.0	0.0	0.0	0.0	0.0	0.0	0.0	0.0	0.0	0.0	0.0	0.0	0.0	0.0
SNORA43	chr9	139620689	677824	gene_synonym	H. sapiens	677824	H. sapiens	SNORA17B	small nucleolar RNA, H/ACA box 17B								0.0	0.0	0.0	0.0	0.0	0.0	0.0	0.0	0.0	0.0	0.0	0.0	0.0	0.0	0.0	0.0	0.0	0.0	0.0	0.0
ENTPD2	chr9	139948503	954	symbol	H. sapiens	954	H. sapiens	ENTPD2	ectonucleoside triphosphate diphosphohydrolase 2	GO:0009181 purine ribonucleoside diphosphate catabolic process;GO:0009137 purine nucleoside diphosphate catabolic process;GO:0009191 ribonucleoside diphosphate catabolic process							0.0	0.0	0.0	0.0	0.0	0.0	0.0	0.0	0.0	0.0	0.0	0.0	0.0	0.0	0.0	0.0	0.0	0.0	0.0	0.0
PNMA6A	chrX	152240796	84968	symbol	H. sapiens	84968	H. sapiens	PNMA6A	PNMA family member 6A				Mitochondria;Nucleoli(Uncertain)				0.0	0.0	0.0	0.0	0.0	0.0	0.0	0.0	0.0	0.0	0.0	0.0	0.0	0.0	0.0	0.0	0.0	0.0	0.0	0.0
MID1IP1-AS1	chrX	38663136	100874211	symbol	H. sapiens	100874211	H. sapiens	MID1IP1-AS1	MID1IP1 antisense RNA 1								0.0	0.0	0.0	0.0	0.0	0.0	0.0	0.0	0.0	0.0	0.0	0.0	0.0	0.0	0.0	0.0	0.0	0.0	0.0	0.0
LOC100421746	chrX	55306520	100421746	Gene_ID	H. sapiens	100421746	H. sapiens	LOC100421746	PAGE family member 5 pseudogene								0.0	0.0	0.0	0.0	0.0	0.0	0.0	0.0	0.0	0.0	0.0	0.0	0.0	0.0	0.0	0.0	0.0	0.0	0.0	0.0
HMGB3	chrX	150151747	3149	symbol	H. sapiens	3149	H. sapiens	HMGB3	high mobility group box 3	GO:0045578 negative regulation of B cell differentiation;GO:0045577 regulation of B cell differentiation;GO:0045620 negative regulation of lymphocyte differentiation			Nucleoli;Nucleus(Approved)			(M5925)HALLMARK E2F TARGETS; (M5901)HALLMARK G2M CHECKPOINT	0.0	0.0	0.0	0.0	0.0	0.0	0.0	0.0	0.0	1.0	0.0	0.0	0.0	0.0	0.0	0.0	0.0	0.0	0.0	0.0
TEX28	chrX	153523454	1527	symbol	H. sapiens	1527	H. sapiens	TEX28	testis expressed 28	GO:0008150 biological_process							0.0	0.0	0.0	0.0	0.0	0.0	0.0	0.0	0.0	0.0	0.0	0.0	0.0	0.0	0.0	0.0	0.0	0.0	0.0	0.0
TEX28	chrX	153523564	1527	symbol	H. sapiens	1527	H. sapiens	TEX28	testis expressed 28	GO:0008150 biological_process							0.0	0.0	0.0	0.0	0.0	0.0	0.0	0.0	0.0	0.0	0.0	0.0	0.0	0.0	0.0	0.0	0.0	0.0	0.0	0.0
TKTL1	chrX	153524026	8277	symbol	H. sapiens	8277	H. sapiens	TKTL1	transketolase like 1	GO:0006772 thiamine metabolic process;GO:0006007 glucose catabolic process;GO:0042723 thiamine-containing compound metabolic process		Enzymes/ENZYME proteins/Transferases				(M5951)HALLMARK SPERMATOGENESIS; (M5937)HALLMARK GLYCOLYSIS; (M5891)HALLMARK HYPOXIA	0.0	0.0	0.0	0.0	0.0	0.0	0.0	0.0	0.0	0.0	0.0	0.0	0.0	0.0	0.0	0.0	0.0	0.0	0.0	0.0
TKTL1_chrX_153524026								None	None	None	None	None	None	None	None	None	nan	nan	nan	nan	nan	nan	nan	nan	nan	nan	nan	nan	nan	nan	nan	nan	nan	nan	nan	nan
GroupID	Category	Term	Description	LogP	Log(q-value)	InTerm_InList	Genes	Symbols
1_Summary	GO Biological Processes	GO:0030155	regulation of cell adhesion	-3.71697	0	23/716	604,780,1739,2046,3146,3175,4088,4680,4690,5420,5465,5598,5618,6789,7070,8772,10451,11148,11151,22920,25890,30814,64805	BCL6,DDR1,DLG1,EPHA8,HMGB1,ONECUT1,SMAD3,CEACAM6,NCK1,PODXL,PPARA,MAPK7,PRLR,STK4,THY1,FADD,VAV3,HHLA2,CORO1A,KIFAP3,ABI3BP,PLA2G2E,P2RY12
1_Member	GO Biological Processes	GO:0030155	regulation of cell adhesion	-3.71697	0	23/716	604,780,1739,2046,3146,3175,4088,4680,4690,5420,5465,5598,5618,6789,7070,8772,10451,11148,11151,22920,25890,30814,64805	BCL6,DDR1,DLG1,EPHA8,HMGB1,ONECUT1,SMAD3,CEACAM6,NCK1,PODXL,PPARA,MAPK7,PRLR,STK4,THY1,FADD,VAV3,HHLA2,CORO1A,KIFAP3,ABI3BP,PLA2G2E,P2RY12
1_Member	GO Biological Processes	GO:0045785	positive regulation of cell adhesion	-3.10186	0	15/416	604,3146,4088,4680,4690,5420,6789,7070,8772,10451,11148,11151,22920,25890,64805	BCL6,HMGB1,SMAD3,CEACAM6,NCK1,PODXL,STK4,THY1,FADD,VAV3,HHLA2,CORO1A,KIFAP3,ABI3BP,P2RY12
1_Member	GO Biological Processes	GO:0022407	regulation of cell-cell adhesion	-2.59696	0	14/422	604,1739,3146,4680,4690,5420,5465,5598,7070,8772,11148,11151,22920,30814	BCL6,DLG1,HMGB1,CEACAM6,NCK1,PODXL,PPARA,MAPK7,THY1,FADD,HHLA2,CORO1A,KIFAP3,PLA2G2E
1_Member	GO Biological Processes	GO:0050671	positive regulation of lymphocyte proliferation	-2.59639	0	7/132	604,3146,4690,8772,10451,11148,11151	BCL6,HMGB1,NCK1,FADD,VAV3,HHLA2,CORO1A
1_Member	GO Biological Processes	GO:0032946	positive regulation of mononuclear cell proliferation	-2.57799	0	7/133	604,3146,4690,8772,10451,11148,11151	BCL6,HMGB1,NCK1,FADD,VAV3,HHLA2,CORO1A
1_Member	GO Biological Processes	GO:0050670	regulation of lymphocyte proliferation	-2.53706	0	9/211	604,1739,3146,4690,8772,10451,11148,11151,30814	BCL6,DLG1,HMGB1,NCK1,FADD,VAV3,HHLA2,CORO1A,PLA2G2E
1_Member	GO Biological Processes	GO:0032944	regulation of mononuclear cell proliferation	-2.50987	0	9/213	604,1739,3146,4690,8772,10451,11148,11151,30814	BCL6,DLG1,HMGB1,NCK1,FADD,VAV3,HHLA2,CORO1A,PLA2G2E
1_Member	GO Biological Processes	GO:0070665	positive regulation of leukocyte proliferation	-2.43706	0	7/141	604,3146,4690,8772,10451,11148,11151	BCL6,HMGB1,NCK1,FADD,VAV3,HHLA2,CORO1A
1_Member	GO Biological Processes	GO:0070663	regulation of leukocyte proliferation	-2.34148	0	9/226	604,1739,3146,4690,8772,10451,11148,11151,30814	BCL6,DLG1,HMGB1,NCK1,FADD,VAV3,HHLA2,CORO1A,PLA2G2E
1_Member	GO Biological Processes	GO:0022409	positive regulation of cell-cell adhesion	-2.3343	0	10/269	604,3146,4680,4690,5420,7070,8772,11148,11151,22920	BCL6,HMGB1,CEACAM6,NCK1,PODXL,THY1,FADD,HHLA2,CORO1A,KIFAP3
1_Member	GO Biological Processes	GO:0042104	positive regulation of activated T cell proliferation	-2.31077	0	3/25	3146,8772,11148	HMGB1,FADD,HHLA2
1_Member	GO Biological Processes	GO:0042129	regulation of T cell proliferation	-2.14111	0	7/160	1739,3146,4690,8772,11148,11151,30814	DLG1,HMGB1,NCK1,FADD,HHLA2,CORO1A,PLA2G2E
2_Summary	GO Biological Processes	GO:0120031	plasma membrane bounded cell projection assembly	-3.59969	0	20/590	3175,3842,4690,5420,7046,8556,8814,9474,9742,10451,22920,23647,26053,27077,63917,64805,79600,154865,161514,100507003,7275	ONECUT1,TNPO1,NCK1,PODXL,TGFBR1,CDC14A,CDKL1,ATG5,IFT140,VAV3,KIFAP3,ARFIP2,AUTS2,B9D1,GALNT11,P2RY12,TCTN1,IQUB,TBC1D21,GFY,TUB
2_Member	GO Biological Processes	GO:0120031	plasma membrane bounded cell projection assembly	-3.59969	0	20/590	3175,3842,4690,5420,7046,8556,8814,9474,9742,10451,22920,23647,26053,27077,63917,64805,79600,154865,161514,100507003	ONECUT1,TNPO1,NCK1,PODXL,TGFBR1,CDC14A,CDKL1,ATG5,IFT140,VAV3,KIFAP3,ARFIP2,AUTS2,B9D1,GALNT11,P2RY12,TCTN1,IQUB,TBC1D21,GFY
2_Member	GO Biological Processes	GO:0030031	cell projection assembly	-3.47802	0	20/603	3175,3842,4690,5420,7046,8556,8814,9474,9742,10451,22920,23647,26053,27077,63917,64805,79600,154865,161514,100507003	ONECUT1,TNPO1,NCK1,PODXL,TGFBR1,CDC14A,CDKL1,ATG5,IFT140,VAV3,KIFAP3,ARFIP2,AUTS2,B9D1,GALNT11,P2RY12,TCTN1,IQUB,TBC1D21,GFY
2_Member	GO Biological Processes	GO:0044782	cilium organization	-2.72068	0	14/409	3175,3842,7275,8556,8814,9474,9742,22920,27077,63917,79600,154865,161514,100507003	ONECUT1,TNPO1,TUB,CDC14A,CDKL1,ATG5,IFT140,KIFAP3,B9D1,GALNT11,TCTN1,IQUB,TBC1D21,GFY
2_Member	GO Biological Processes	GO:0060271	cilium assembly	-2.457	0	13/391	3175,3842,8556,8814,9474,9742,22920,27077,63917,79600,154865,161514,100507003	ONECUT1,TNPO1,CDC14A,CDKL1,ATG5,IFT140,KIFAP3,B9D1,GALNT11,TCTN1,IQUB,TBC1D21,GFY
2_Member	GO Biological Processes	GO:0120032	regulation of plasma membrane bounded cell projection assembly	-2.11041	0	8/203	5420,7046,8814,9474,9742,26053,64805,161514	PODXL,TGFBR1,CDKL1,ATG5,IFT140,AUTS2,P2RY12,TBC1D21
2_Member	GO Biological Processes	GO:0060491	regulation of cell projection assembly	-2.08599	0	8/205	5420,7046,8814,9474,9742,26053,64805,161514	PODXL,TGFBR1,CDKL1,ATG5,IFT140,AUTS2,P2RY12,TBC1D21
3_Summary	GO Biological Processes	GO:0010942	positive regulation of cell death	-3.52173	0	23/739	142,604,2852,3092,3146,4088,4690,6789,7029,7046,8309,8462,8644,8772,9828,10451,10537,11132,22926,56947,57449,406910,406950,2773,3190,5598,55829,1870,84944,85329	PARP1,BCL6,GPER1,HIP1,HMGB1,SMAD3,NCK1,STK4,TFDP2,TGFBR1,ACOX2,KLF11,AKR1C3,FADD,ARHGEF17,VAV3,UBD,CAPN10,ATF6,MFF,PLEKHG5,MIR125A,MIR16-1,GNAI3,HNRNPK,MAPK7,SELENOS,E2F2,MAEL,LGALS12
3_Member	GO Biological Processes	GO:0010942	positive regulation of cell death	-3.52173	0	23/739	142,604,2852,3092,3146,4088,4690,6789,7029,7046,8309,8462,8644,8772,9828,10451,10537,11132,22926,56947,57449,406910,406950	PARP1,BCL6,GPER1,HIP1,HMGB1,SMAD3,NCK1,STK4,TFDP2,TGFBR1,ACOX2,KLF11,AKR1C3,FADD,ARHGEF17,VAV3,UBD,CAPN10,ATF6,MFF,PLEKHG5,MIR125A,MIR16-1
3_Member	GO Biological Processes	GO:0043065	positive regulation of apoptotic process	-3.22687	0	21/679	604,2852,3092,3146,4088,4690,6789,7029,7046,8462,8644,8772,9828,10451,10537,11132,22926,56947,57449,406910,406950	BCL6,GPER1,HIP1,HMGB1,SMAD3,NCK1,STK4,TFDP2,TGFBR1,KLF11,AKR1C3,FADD,ARHGEF17,VAV3,UBD,CAPN10,ATF6,MFF,PLEKHG5,MIR125A,MIR16-1
3_Member	GO Biological Processes	GO:0043068	positive regulation of programmed cell death	-3.15396	0	21/688	604,2852,3092,3146,4088,4690,6789,7029,7046,8462,8644,8772,9828,10451,10537,11132,22926,56947,57449,406910,406950	BCL6,GPER1,HIP1,HMGB1,SMAD3,NCK1,STK4,TFDP2,TGFBR1,KLF11,AKR1C3,FADD,ARHGEF17,VAV3,UBD,CAPN10,ATF6,MFF,PLEKHG5,MIR125A,MIR16-1
3_Member	GO Biological Processes	GO:2001235	positive regulation of apoptotic signaling pathway	-3.02677	0	9/179	2852,4088,4690,6789,7029,7046,8772,56947,406950	GPER1,SMAD3,NCK1,STK4,TFDP2,TGFBR1,FADD,MFF,MIR16-1
3_Member	GO Biological Processes	GO:2001233	regulation of apoptotic signaling pathway	-2.73046	0	14/408	142,2773,2852,3190,4088,4690,5598,6789,7029,7046,8772,55829,56947,406950	PARP1,GNAI3,GPER1,HNRNPK,SMAD3,NCK1,MAPK7,STK4,TFDP2,TGFBR1,FADD,SELENOS,MFF,MIR16-1
3_Member	GO Biological Processes	GO:0097190	apoptotic signaling pathway	-2.64397	0	18/607	142,1870,2773,2852,3092,3190,4088,4690,5598,6789,7029,7046,8772,55829,56947,84944,85329,406950	PARP1,E2F2,GNAI3,GPER1,HIP1,HNRNPK,SMAD3,NCK1,MAPK7,STK4,TFDP2,TGFBR1,FADD,SELENOS,MFF,MAEL,LGALS12,MIR16-1
4_Summary	GO Biological Processes	GO:0030522	intracellular receptor signaling pathway	-3.19755	0	12/282	142,247,2099,2104,2852,5465,6872,6885,7105,8644,10062,23532,6715	PARP1,ALOX15B,ESR1,ESRRG,GPER1,PPARA,TAF1,MAP3K7,TSPAN6,AKR1C3,NR1H3,PRAME,SRD5A1
4_Member	GO Biological Processes	GO:0030522	intracellular receptor signaling pathway	-3.19755	0	12/282	142,247,2099,2104,2852,5465,6872,6885,7105,8644,10062,23532	PARP1,ALOX15B,ESR1,ESRRG,GPER1,PPARA,TAF1,MAP3K7,TSPAN6,AKR1C3,NR1H3,PRAME
4_Member	GO Biological Processes	GO:0071383	cellular response to steroid hormone stimulus	-2.07521	0	9/249	142,2099,2104,2852,5465,6715,6872,8644,10062	PARP1,ESR1,ESRRG,GPER1,PPARA,SRD5A1,TAF1,AKR1C3,NR1H3
4_Member	GO Biological Processes	GO:0048384	retinoic acid receptor signaling pathway	-2.00807	0	3/32	2104,8644,23532	ESRRG,AKR1C3,PRAME
5_Summary	GO Biological Processes	GO:0006929	substrate-dependent cell migration	-3.17816	0	4/29	2046,4690,6789,64805,9711,10451,122809,23647,26053	EPHA8,NCK1,STK4,P2RY12,RUBCN,VAV3,SOCS4,ARFIP2,AUTS2
5_Member	GO Biological Processes	GO:0006929	substrate-dependent cell migration	-3.17816	0	4/29	2046,4690,6789,64805	EPHA8,NCK1,STK4,P2RY12
5_Member	GO Biological Processes	GO:0043551	regulation of phosphatidylinositol 3-kinase activity	-2.93168	0	5/57	2046,9711,10451,64805,122809	EPHA8,RUBCN,VAV3,P2RY12,SOCS4
5_Member	GO Biological Processes	GO:0030032	lamellipodium assembly	-2.67582	0	5/65	4690,10451,23647,26053,64805	NCK1,VAV3,ARFIP2,AUTS2,P2RY12
5_Member	GO Biological Processes	GO:0043550	regulation of lipid kinase activity	-2.6465	0	5/66	2046,9711,10451,64805,122809	EPHA8,RUBCN,VAV3,P2RY12,SOCS4
5_Member	GO Biological Processes	GO:0097581	lamellipodium organization	-2.21767	0	5/83	4690,10451,23647,26053,64805	NCK1,VAV3,ARFIP2,AUTS2,P2RY12
5_Member	GO Biological Processes	GO:1903725	regulation of phospholipid metabolic process	-2.05192	0	5/91	2046,9711,10451,64805,122809	EPHA8,RUBCN,VAV3,P2RY12,SOCS4
6_Summary	Reactome Gene Sets	R-HSA-3928665	EPH-ephrin mediated repulsion of cells	-3.15322	0	5/51	1213,2043,2046,2051,10451,4690,26037,197,780,2676,2852,3092,3340,5618,5725,8862,23213,93343,122809,345193,406950	CLTC,EPHA4,EPHA8,EPHB6,VAV3,NCK1,SIPA1L1,AHSG,DDR1,GFRA3,GPER1,HIP1,NDST1,PRLR,PTBP1,APLN,SULF1,MVB12A,SOCS4,LRIT3,MIR16-1
6_Member	Reactome Gene Sets	R-HSA-3928665	EPH-ephrin mediated repulsion of cells	-3.15322	0	5/51	1213,2043,2046,2051,10451	CLTC,EPHA4,EPHA8,EPHB6,VAV3
6_Member	GO Biological Processes	GO:0048013	ephrin receptor signaling pathway	-2.89275	0	6/86	2043,2046,2051,4690,10451,26037	EPHA4,EPHA8,EPHB6,NCK1,VAV3,SIPA1L1
6_Member	GO Biological Processes	GO:0007169	transmembrane receptor protein tyrosine kinase signaling pathway	-2.43716	0	20/737	197,780,2043,2046,2051,2676,2852,3092,3340,4690,5618,5725,8862,10451,23213,26037,93343,122809,345193,406950	AHSG,DDR1,EPHA4,EPHA8,EPHB6,GFRA3,GPER1,HIP1,NDST1,NCK1,PRLR,PTBP1,APLN,VAV3,SULF1,SIPA1L1,MVB12A,SOCS4,LRIT3,MIR16-1
6_Member	Reactome Gene Sets	R-HSA-2682334	EPH-Ephrin signaling	-2.0325	0	5/92	1213,2043,2046,2051,10451	CLTC,EPHA4,EPHA8,EPHB6,VAV3
7_Summary	GO Biological Processes	GO:0051098	regulation of binding	-3.13134	0	14/370	118,142,1565,2043,3146,4088,4188,5465,6789,6872,7046,9532,64324,203228,3092,10491,57602,728489,9960	ADD1,PARP1,CYP2D6,EPHA4,HMGB1,SMAD3,MDFI,PPARA,STK4,TAF1,TGFBR1,BAG2,NSD1,C9orf72,HIP1,CRTAP,USP36,DNLZ,USP3
7_Member	GO Biological Processes	GO:0051098	regulation of binding	-3.13134	0	14/370	118,142,1565,2043,3146,4088,4188,5465,6789,6872,7046,9532,64324,203228	ADD1,PARP1,CYP2D6,EPHA4,HMGB1,SMAD3,MDFI,PPARA,STK4,TAF1,TGFBR1,BAG2,NSD1,C9orf72
7_Member	GO Biological Processes	GO:0050821	protein stabilization	-2.92631	0	9/185	2043,3092,4088,6789,6872,9532,10491,57602,728489	EPHA4,HIP1,SMAD3,STK4,TAF1,BAG2,CRTAP,USP36,DNLZ
7_Member	GO Biological Processes	GO:0031647	regulation of protein stability	-2.10213	0	10/291	2043,3092,4088,6789,6872,9532,9960,10491,57602,728489	EPHA4,HIP1,SMAD3,STK4,TAF1,BAG2,USP3,CRTAP,USP36,DNLZ
8_Summary	GO Biological Processes	GO:1901264	carbohydrate derivative transport	-3.1151	0	6/78	9154,9474,10237,60386,80772,114789	SLC28A1,ATG5,SLC35B1,SLC25A19,CPTP,SLC25A25
8_Member	GO Biological Processes	GO:1901264	carbohydrate derivative transport	-3.1151	0	6/78	9154,9474,10237,60386,80772,114789	SLC28A1,ATG5,SLC35B1,SLC25A19,CPTP,SLC25A25
9_Summary	GO Biological Processes	GO:0001655	urogenital system development	-3.10554	0	13/330	247,1739,2043,2099,4088,5420,5618,6715,7046,8772,23213,79810,406910,780,3175,4781,5066,8862,25807,4188,5926,6789,8644,55224,406950	ALOX15B,DLG1,EPHA4,ESR1,SMAD3,PODXL,PRLR,SRD5A1,TGFBR1,FADD,SULF1,PTCD2,MIR125A,DDR1,ONECUT1,NFIB,PAM,APLN,RHBDD3,MDFI,ARID4A,STK4,AKR1C3,ETNK2,MIR16-1
9_Member	GO Biological Processes	GO:0001655	urogenital system development	-3.10554	0	13/330	247,1739,2043,2099,4088,5420,5618,6715,7046,8772,23213,79810,406910	ALOX15B,DLG1,EPHA4,ESR1,SMAD3,PODXL,PRLR,SRD5A1,TGFBR1,FADD,SULF1,PTCD2,MIR125A
9_Member	GO Biological Processes	GO:0048732	gland development	-2.84018	0	15/442	247,780,2099,3175,4088,4781,5066,5618,6715,7046,8772,8862,23213,25807,79810	ALOX15B,DDR1,ESR1,ONECUT1,SMAD3,NFIB,PAM,PRLR,SRD5A1,TGFBR1,FADD,APLN,SULF1,RHBDD3,PTCD2
9_Member	GO Biological Processes	GO:0048608	reproductive structure development	-2.04849	0	13/439	247,1739,2099,4188,5618,5926,6715,6789,7046,8644,23213,55224,406950	ALOX15B,DLG1,ESR1,MDFI,PRLR,ARID4A,SRD5A1,STK4,TGFBR1,AKR1C3,SULF1,ETNK2,MIR16-1
9_Member	GO Biological Processes	GO:0061458	reproductive system development	-2.01776	0	13/443	247,1739,2099,4188,5618,5926,6715,6789,7046,8644,23213,55224,406950	ALOX15B,DLG1,ESR1,MDFI,PRLR,ARID4A,SRD5A1,STK4,TGFBR1,AKR1C3,SULF1,ETNK2,MIR16-1
10_Summary	GO Biological Processes	GO:0002695	negative regulation of leukocyte activation	-3.02677	0	9/179	604,1739,2852,3146,3149,10062,25807,30814,55024,7070,7105,8772,55829,127943	BCL6,DLG1,GPER1,HMGB1,HMGB3,NR1H3,RHBDD3,PLA2G2E,BANK1,THY1,TSPAN6,FADD,SELENOS,FCRLB
10_Member	GO Biological Processes	GO:0002695	negative regulation of leukocyte activation	-3.02677	0	9/179	604,1739,2852,3146,3149,10062,25807,30814,55024	BCL6,DLG1,GPER1,HMGB1,HMGB3,NR1H3,RHBDD3,PLA2G2E,BANK1
10_Member	GO Biological Processes	GO:0050866	negative regulation of cell activation	-2.64951	0	9/203	604,1739,2852,3146,3149,10062,25807,30814,55024	BCL6,DLG1,GPER1,HMGB1,HMGB3,NR1H3,RHBDD3,PLA2G2E,BANK1
10_Member	GO Biological Processes	GO:0051250	negative regulation of lymphocyte activation	-2.29061	0	7/150	604,1739,3146,3149,25807,30814,55024	BCL6,DLG1,HMGB1,HMGB3,RHBDD3,PLA2G2E,BANK1
10_Member	GO Biological Processes	GO:0002683	negative regulation of immune system process	-2.0895	0	14/483	604,1739,2852,3146,3149,7070,7105,8772,10062,25807,30814,55024,55829,127943	BCL6,DLG1,GPER1,HMGB1,HMGB3,THY1,TSPAN6,FADD,NR1H3,RHBDD3,PLA2G2E,BANK1,SELENOS,FCRLB
10_Member	GO Biological Processes	GO:0050869	negative regulation of B cell activation	-2.00807	0	3/32	604,3149,55024	BCL6,HMGB3,BANK1
11_Summary	GO Biological Processes	GO:0090066	regulation of anatomical structure size	-3.01514	0	17/515	118,147,1002,1739,2258,2852,4690,8862,9474,10242,10451,11151,23647,51334,51520,57403,57611	ADD1,ADRA1B,CDH4,DLG1,FGF13,GPER1,NCK1,APLN,ATG5,KCNMB2,VAV3,CORO1A,ARFIP2,PRR16,LARS1,RAB22A,ISLR2
11_Member	GO Biological Processes	GO:0090066	regulation of anatomical structure size	-3.01514	0	17/515	118,147,1002,1739,2258,2852,4690,8862,9474,10242,10451,11151,23647,51334,51520,57403,57611	ADD1,ADRA1B,CDH4,DLG1,FGF13,GPER1,NCK1,APLN,ATG5,KCNMB2,VAV3,CORO1A,ARFIP2,PRR16,LARS1,RAB22A,ISLR2
11_Member	GO Biological Processes	GO:0032535	regulation of cellular component size	-2.15357	0	12/378	118,1002,1739,2258,4690,10451,11151,23647,51334,51520,57403,57611	ADD1,CDH4,DLG1,FGF13,NCK1,VAV3,CORO1A,ARFIP2,PRR16,LARS1,RAB22A,ISLR2
12_Summary	GO Biological Processes	GO:1904019	epithelial cell apoptotic process	-2.93945	0	7/115	1870,2852,5598,6789,8644,11132,406910,3146,22985,150209,100463285	E2F2,GPER1,MAPK7,STK4,AKR1C3,CAPN10,MIR125A,HMGB1,ACIN1,AIFM3,MTRNR2L4
12_Member	GO Biological Processes	GO:1904019	epithelial cell apoptotic process	-2.93945	0	7/115	1870,2852,5598,6789,8644,11132,406910	E2F2,GPER1,MAPK7,STK4,AKR1C3,CAPN10,MIR125A
12_Member	GO Biological Processes	GO:0097194	execution phase of apoptosis	-2.86673	0	6/87	2852,3146,11132,22985,150209,100463285	GPER1,HMGB1,CAPN10,ACIN1,AIFM3,MTRNR2L4
12_Member	GO Biological Processes	GO:0006921	cellular component disassembly involved in execution phase of apoptosis	-2.77193	0	4/37	2852,3146,11132,22985	GPER1,HMGB1,CAPN10,ACIN1
12_Member	GO Biological Processes	GO:1904037	positive regulation of epithelial cell apoptotic process	-2.72836	0	4/38	2852,8644,11132,406910	GPER1,AKR1C3,CAPN10,MIR125A
12_Member	GO Biological Processes	GO:2000353	positive regulation of endothelial cell apoptotic process	-2.31077	0	3/25	2852,8644,406910	GPER1,AKR1C3,MIR125A
12_Member	GO Biological Processes	GO:1904035	regulation of epithelial cell apoptotic process	-2.01334	0	5/93	2852,5598,8644,11132,406910	GPER1,MAPK7,AKR1C3,CAPN10,MIR125A
13_Summary	GO Biological Processes	GO:0040036	regulation of fibroblast growth factor receptor signaling pathway	-2.77193	0	4/37	8862,23213,345193,406950,3340,5725,3175,4088,7046,114990	APLN,SULF1,LRIT3,MIR16-1,NDST1,PTBP1,ONECUT1,SMAD3,TGFBR1,VASN
13_Member	GO Biological Processes	GO:0040036	regulation of fibroblast growth factor receptor signaling pathway	-2.77193	0	4/37	8862,23213,345193,406950	APLN,SULF1,LRIT3,MIR16-1
13_Member	GO Biological Processes	GO:0040037	negative regulation of fibroblast growth factor receptor signaling pathway	-2.41537	0	3/23	8862,23213,406950	APLN,SULF1,MIR16-1
13_Member	GO Biological Processes	GO:0008543	fibroblast growth factor receptor signaling pathway	-2.24264	0	6/116	3340,5725,8862,23213,345193,406950	NDST1,PTBP1,APLN,SULF1,LRIT3,MIR16-1
13_Member	GO Biological Processes	GO:0090288	negative regulation of cellular response to growth factor stimulus	-2.0304	0	7/168	3175,4088,7046,8862,23213,114990,406950	ONECUT1,SMAD3,TGFBR1,APLN,SULF1,VASN,MIR16-1
14_Summary	GO Biological Processes	GO:0048706	embryonic skeletal system development	-2.67181	0	7/128	1739,3340,4088,4188,7046,9742,23213,2852,5066,5465,6789,7029,8814,8862,9474,54345,55273,57211,63917,79810	DLG1,NDST1,SMAD3,MDFI,TGFBR1,IFT140,SULF1,GPER1,PAM,PPARA,STK4,TFDP2,CDKL1,APLN,ATG5,SOX18,TMEM100,ADGRG6,GALNT11,PTCD2
14_Member	GO Biological Processes	GO:0048706	embryonic skeletal system development	-2.67181	0	7/128	1739,3340,4088,4188,7046,9742,23213	DLG1,NDST1,SMAD3,MDFI,TGFBR1,IFT140,SULF1
14_Member	GO Biological Processes	GO:0048704	embryonic skeletal system morphogenesis	-2.64802	0	6/96	1739,3340,4088,4188,7046,9742	DLG1,NDST1,SMAD3,MDFI,TGFBR1,IFT140
14_Member	GO Biological Processes	GO:0048701	embryonic cranial skeleton morphogenesis	-2.42159	0	4/46	3340,4088,7046,9742	NDST1,SMAD3,TGFBR1,IFT140
14_Member	GO Biological Processes	GO:0007507	heart development	-2.40851	0	17/589	2852,3340,4088,5066,5465,6789,7029,7046,8814,8862,9474,9742,54345,55273,57211,63917,79810	GPER1,NDST1,SMAD3,PAM,PPARA,STK4,TFDP2,TGFBR1,CDKL1,APLN,ATG5,IFT140,SOX18,TMEM100,ADGRG6,GALNT11,PTCD2
14_Member	GO Biological Processes	GO:0060976	coronary vasculature development	-2.26003	0	4/51	2852,3340,7046,8862	GPER1,NDST1,TGFBR1,APLN
15_Summary	GO Biological Processes	GO:0060749	mammary gland alveolus development	-2.65943	0	3/19	780,2099,5618,5066,8862,9474,10062,247,23213	DDR1,ESR1,PRLR,PAM,APLN,ATG5,NR1H3,ALOX15B,SULF1
15_Member	GO Biological Processes	GO:0060749	mammary gland alveolus development	-2.65943	0	3/19	780,2099,5618	DDR1,ESR1,PRLR
15_Member	GO Biological Processes	GO:0061377	mammary gland lobule development	-2.65943	0	3/19	780,2099,5618	DDR1,ESR1,PRLR
15_Member	GO Biological Processes	GO:0007589	body fluid secretion	-2.6253	0	6/97	780,5066,5618,8862,9474,10062	DDR1,PAM,PRLR,APLN,ATG5,NR1H3
15_Member	GO Biological Processes	GO:0007595	lactation	-2.32231	0	4/49	780,5066,5618,8862	DDR1,PAM,PRLR,APLN
15_Member	GO Biological Processes	GO:0030850	prostate gland development	-2.32231	0	4/49	247,2099,5618,23213	ALOX15B,ESR1,PRLR,SULF1
16_Summary	GO Biological Processes	GO:0030100	regulation of endocytosis	-2.6294	0	11/286	197,3092,3146,3190,5867,7275,8862,9474,9711,10062,79772,575,2220	AHSG,HIP1,HMGB1,HNRNPK,RAB4A,TUB,APLN,ATG5,RUBCN,NR1H3,MCTP1,ADGRB1,FCN2
16_Member	GO Biological Processes	GO:0030100	regulation of endocytosis	-2.6294	0	11/286	197,3092,3146,3190,5867,7275,8862,9474,9711,10062,79772	AHSG,HIP1,HMGB1,HNRNPK,RAB4A,TUB,APLN,ATG5,RUBCN,NR1H3,MCTP1
16_Member	GO Biological Processes	GO:0045806	negative regulation of endocytosis	-2.50751	0	5/71	3146,9474,9711,10062,79772	HMGB1,ATG5,RUBCN,NR1H3,MCTP1
16_Member	GO Biological Processes	GO:0043277	apoptotic cell clearance	-2.38767	0	4/47	575,2220,3146,10062	ADGRB1,FCN2,HMGB1,NR1H3
17_Summary	GO Biological Processes	GO:2000142	regulation of DNA-templated transcription, initiation	-2.6052	0	4/41	2099,3146,4286,6872	ESR1,HMGB1,MITF,TAF1
17_Member	GO Biological Processes	GO:2000142	regulation of DNA-templated transcription, initiation	-2.6052	0	4/41	2099,3146,4286,6872	ESR1,HMGB1,MITF,TAF1
17_Member	GO Biological Processes	GO:0051123	RNA polymerase II preinitiation complex assembly	-2.17048	0	3/28	2099,3146,6872	ESR1,HMGB1,TAF1
17_Member	GO Biological Processes	GO:2000144	positive regulation of DNA-templated transcription, initiation	-2.04639	0	3/31	2099,4286,6872	ESR1,MITF,TAF1
17_Member	GO Biological Processes	GO:0060260	regulation of transcription initiation from RNA polymerase II promoter	-2.00807	0	3/32	2099,3146,6872	ESR1,HMGB1,TAF1
18_Summary	GO Biological Processes	GO:1902893	regulation of pri-miRNA transcription by RNA polymerase II	-2.52877	0	4/43	4088,4781,5465,8862	SMAD3,NFIB,PPARA,APLN
18_Member	GO Biological Processes	GO:1902893	regulation of pri-miRNA transcription by RNA polymerase II	-2.52877	0	4/43	4088,4781,5465,8862	SMAD3,NFIB,PPARA,APLN
18_Member	GO Biological Processes	GO:0061614	pri-miRNA transcription by RNA polymerase II	-2.35459	0	4/48	4088,4781,5465,8862	SMAD3,NFIB,PPARA,APLN
19_Summary	Reactome Gene Sets	R-HSA-6782315	tRNA modification in the nucleus and cytosol	-2.52877	0	4/43	54888,54974,57604,115708	NSUN2,THG1L,TRMT9B,TRMT61A
19_Member	Reactome Gene Sets	R-HSA-6782315	tRNA modification in the nucleus and cytosol	-2.52877	0	4/43	54888,54974,57604,115708	NSUN2,THG1L,TRMT9B,TRMT61A
20_Summary	GO Biological Processes	GO:0061564	axon development	-2.51503	0	16/526	575,780,1002,2043,2046,2258,2676,4781,5598,7070,23162,26037,26053,57611,79600,203228,6789,6857,56947	ADGRB1,DDR1,CDH4,EPHA4,EPHA8,FGF13,GFRA3,NFIB,MAPK7,THY1,MAPK8IP3,SIPA1L1,AUTS2,ISLR2,TCTN1,C9orf72,STK4,SYT1,MFF
20_Member	GO Biological Processes	GO:0061564	axon development	-2.51503	0	16/526	575,780,1002,2043,2046,2258,2676,4781,5598,7070,23162,26037,26053,57611,79600,203228	ADGRB1,DDR1,CDH4,EPHA4,EPHA8,FGF13,GFRA3,NFIB,MAPK7,THY1,MAPK8IP3,SIPA1L1,AUTS2,ISLR2,TCTN1,C9orf72
20_Member	GO Biological Processes	GO:0007409	axonogenesis	-2.12702	0	14/478	575,1002,2043,2046,2258,2676,4781,5598,7070,26037,26053,57611,79600,203228	ADGRB1,CDH4,EPHA4,EPHA8,FGF13,GFRA3,NFIB,MAPK7,THY1,SIPA1L1,AUTS2,ISLR2,TCTN1,C9orf72
20_Member	GO Biological Processes	GO:0032990	cell part morphogenesis	-2.04022	0	18/696	575,780,1002,2043,2046,2258,2676,4781,5598,6789,6857,7070,26037,26053,56947,57611,79600,203228	ADGRB1,DDR1,CDH4,EPHA4,EPHA8,FGF13,GFRA3,NFIB,MAPK7,STK4,SYT1,THY1,SIPA1L1,AUTS2,MFF,ISLR2,TCTN1,C9orf72

## Sheet: Supplementary Table 2a
	sample.11-1	sample.12-1	sample.13-1	sample.14-1	sample.45-1	sample.63-1	sample.1802962J07BP1	sample.1803131J07BP1	sample.1900338J07BP1	sample.1804126J07BP1	sample.1900786J07BP1	sample.1900800J07BP1	sample.1900963J07BP1	sample.1901520J07BP1	sample.181043J07BP1	sample.181944J07BP1	sample.182182J07BP1	sample.1803321J07BP1	sample.1900315J07BP1	sample.49-1	sample.1804236	sample.1804253	sample.1804254	sample.1804324	sample.1804379	sample.1900019	sample.1900024	sample.1900124	sample.1900466	sample.1900550	sample.1900766	sample.1900950	sample.1901130J07BP1	sample.1901132J07BP1	sample.1901406J07BP2	sample.1901641J07BP1	sample.181042J07BP1	sample.181524J07BP2	sample.181566J07BP1	sample.181646J07BP1	sample.181690J07BP1	sample.181789J07BP1	sample.181802J07BP1	sample.181855J07BP1	sample.182079J07BP1	sample.41-1	sample.7-1	sample.17-1	sample.21-1
MIR554_chr1_151518271	28.5059	14.9795	43.8089	19.9736	8.9035	32.1103	5.36628	34.4489	10.9079	33.4907	8.27541	2.29961	12.5336	21.459	10.5409	33.8235	12.1192	13.6193	9.24881	30.4718	15.5194	20.526	8.52767	23.2681	28.9959	31.3505	11.0333	37.8109	13.0126	30.0749	5.78105	18.3336	8.94991	16.284	17.0406	2.69331	18.1195	31.2466	7.62234	21.9954	14.6487	11.0226	28.2089	21.7479	14.9186	13.1162	45.0861	15.9871	20.2686
MIR186_chr1_71533399	13.4145	8.73803	11.5287	6.65788	5.93567	12.8441	8.04941	13.7795	10.9079	0	8.27541	16.0973	12.5336	7.15301	10.5409	20.8145	19.3907	9.07952	18.4976	3.04718	20.6925	6.842	22.7405	14.5426	5.79919	25.0804	5.51663	11.8159	57.2556	15.0374	26.0147	22.0003	4.47495	8.142	7.30311	18.8532	31.062	22.7248	5.08156	2.74943	23.4379	24.8009	5.64178	16.3109	12.4322	21.8604	18.5649	13.7032	14.4776
WDR3_chr1_118472371	18.445	8.73803	16.1401	13.3158	20.7748	29.9696	8.04941	20.6693	29.9968	12.881	27.5847	16.0973	18.8004	16.6904	26.3521	10.4072	7.27153	6.80964	27.7464	9.14155	10.3462	9.12267	5.68511	11.6341	2.89959	9.40516	5.51663	14.1791	13.0126	12.5312	26.0147	11.0001	6.71243	5.428	4.86874	5.38663	23.2965	19.8842	12.7039	5.49886	5.85947	5.51131	11.2836	21.7479	4.97287	10.9302	15.9128	0	5.79103
HSD11B1_chr1_209878135	18.445	19.9726	9.22292	37.728	23.7427	21.4069	18.782	20.6693	21.8158	5.15241	16.5508	27.5953	9.4002	11.9217	15.8113	13.009	14.5431	22.6988	21.5806	18.2831	25.8656	18.2453	14.2128	20.3596	14.498	21.9454	8.27495	23.6318	26.0253	22.5562	37.5768	14.6668	8.94991	13.57	7.30311	8.07994	28.4735	28.406	22.867	10.9977	26.3676	13.7783	14.1045	13.5924	12.4322	39.3487	15.9128	22.8387	28.9551
PLEKHG5_chr1_6546014	15.0914	17.4761	29.9745	26.6315	20.7748	14.9848	10.7326	18.3727	5.45396	12.881	16.5508	6.89884	0	23.8434	21.0817	10.4072	24.2384	13.6193	12.3317	0	28.4522	20.526	14.2128	40.7192	5.79919	28.2155	11.0333	11.8159	13.0126	5.01248	5.78105	11.0001	13.4249	37.996	9.73748	8.07994	2.5885	5.6812	12.7039	2.74943	14.6487	13.7783	14.1045	10.8739	22.3779	13.1162	10.6085	9.13547	20.2686
CDC20_chr1_43824625	23.4754	18.7243	23.0573	17.7543	14.8392	12.8441	5.36628	25.2625	19.0889	5.15241	5.51694	13.7977	18.8004	16.6904	5.27043	5.20362	9.69537	11.3494	18.4976	6.09437	15.5194	22.8067	8.52767	11.6341	8.69878	9.40516	8.27495	30.7214	15.6152	27.5686	0	22.0003	13.4249	8.142	2.43437	10.7733	5.177	11.3624	7.62234	10.9977	14.6487	8.26697	2.82089	5.43697	29.8372	13.1162	21.217	9.13547	31.8506
C1orf185_chr1_51567905	5.03045	7.48974	11.5287	17.7543	11.8713	19.2662	21.4651	18.3727	19.0889	5.15241	8.27541	32.1946	15.667	23.8434	21.0817	23.4163	7.27153	6.80964	9.24881	15.2359	28.4522	11.4033	25.583	5.81703	5.79919	21.9454	19.3082	11.8159	13.0126	15.0374	8.67157	14.6668	0	5.428	4.86874	5.38663	15.531	22.7248	22.867	27.4943	8.7892	11.0226	31.0298	19.0294	24.8644	10.9302	7.95638	22.8387	23.1641
ACOT11_chr1_55013806	11.7377	24.9658	23.0573	17.7543	8.9035	19.2662	13.4157	20.6693	32.7238	38.6431	13.7923	16.0973	28.2006	23.8434	13.1761	18.2127	26.6623	24.9687	21.5806	12.1887	23.279	36.4907	14.2128	17.4511	11.5984	9.40516	16.5499	18.9055	13.0126	25.0624	49.1389	22.0003	15.6623	13.57	7.30311	13.4666	18.1195	19.8842	12.7039	13.7471	46.8757	11.0226	25.388	2.71848	17.4051	17.4883	18.5649	15.9871	17.3731
NEXN-AS1_chr1_78355224	33.5363	12.4829	13.8344	8.87717	5.93567	14.9848	13.4157	20.6693	8.18094	15.4572	13.7923	6.89884	6.2668	14.306	7.90564	23.4163	21.8146	6.80964	3.08294	9.14155	20.6925	15.9647	11.3702	8.72555	2.89959	12.5402	5.51663	11.8159	7.80758	15.0374	17.3431	36.6671	8.94991	13.57	2.43437	0	5.177	19.8842	30.4894	5.49886	26.3676	5.51131	8.46267	16.3109	24.8644	4.37208	10.6085	2.28387	14.4776
DNAJB4_chr1_78470635	10.0609	3.74487	11.5287	8.87717	2.96783	25.6882	8.04941	11.483	27.2698	7.72861	19.3093	13.7977	18.8004	11.9217	15.8113	2.60181	19.3907	20.4289	9.24881	9.14155	20.6925	13.684	5.68511	11.6341	8.69878	18.8103	5.51663	14.1791	15.6152	5.01248	8.67157	11.0001	4.47495	8.142	9.73748	18.8532	0	19.8842	17.7855	8.24828	20.5081	5.51131	8.46267	19.0294	7.45931	2.18604	21.217	18.2709	14.4776
LINC01361_chr1_83450605	25.1523	17.4761	18.4458	6.65788	23.7427	14.9848	10.7326	18.3727	19.0889	18.0334	19.3093	11.4981	6.2668	14.306	34.2578	18.2127	21.8146	11.3494	21.5806	9.14155	18.1059	31.9294	5.68511	8.72555	5.79919	18.8103	11.0333	40.1741	52.0505	5.01248	20.2337	18.3336	11.1874	10.856	12.1718	8.07994	12.9425	19.8842	12.7039	8.24828	14.6487	16.5339	33.8507	24.4664	17.4051	13.1162	7.95638	31.9741	20.2686
ANKRD35_chr1_145549208	21.7986	9.98632	20.7516	8.87717	8.9035	21.4069	16.0988	9.18636	21.8158	12.881	13.7923	9.19845	15.667	9.53734	7.90564	13.009	16.9669	15.8892	15.4147	0	20.6925	11.4033	2.84256	8.72555	8.69878	3.13505	5.51663	11.8159	13.0126	10.025	5.78105	25.667	8.94991	8.142	4.86874	8.07994	10.354	5.6812	15.2447	8.24828	11.7189	16.5339	14.1045	8.15545	2.48644	4.37208	13.2606	18.2709	5.79103
SPTA1_chr1_158656506	16.7682	9.98632	11.5287	6.65788	11.8713	12.8441	21.4651	9.18636	13.6349	12.881	11.0339	22.9961	6.2668	19.0747	15.8113	10.4072	9.69537	11.3494	3.08294	9.14155	5.17312	4.56134	25.583	8.72555	11.5984	34.4856	16.5499	14.1791	7.80758	37.5936	26.0147	22.0003	8.94991	10.856	4.86874	16.1599	28.4735	11.3624	25.4078	8.24828	14.6487	19.2896	8.46267	5.43697	4.97287	15.3023	13.2606	9.13547	11.5821
ANGPTL1_chr1_178840215	16.7682	11.2346	20.7516	17.7543	11.8713	14.9848	13.4157	20.6693	24.5428	20.6096	13.7923	22.9961	3.1334	11.9217	10.5409	13.009	14.5431	24.9687	12.3317	12.1887	7.75968	11.4033	19.8979	0	26.0963	25.0804	41.3747	23.6318	26.0253	27.5686	40.4673	14.6668	4.47495	10.856	9.73748	8.07994	23.2965	11.3624	17.7855	38.492	23.4379	27.5566	16.9253	16.3109	32.3237	17.4883	15.9128	4.56773	14.4776
LGALS8_chr1_236681513	26.8291	12.4829	6.91719	15.535	8.9035	10.7034	18.782	20.6693	38.1777	7.72861	19.3093	18.3969	9.4002	11.9217	10.5409	18.2127	12.1192	11.3494	9.24881	21.3303	33.6253	11.4033	19.8979	5.81703	20.2972	6.2701	44.1331	9.45273	7.80758	17.5437	17.3431	22.0003	8.94991	2.714	9.73748	10.7733	18.1195	25.5654	25.4078	13.7471	14.6487	19.2896	14.1045	24.4664	22.3779	17.4883	15.9128	20.5548	5.79103
HNRNPU-AS1_chr1_245010243	16.7682	9.98632	4.61146	6.65788	5.93567	23.5475	21.4651	18.3727	0	25.762	19.3093	13.7977	18.8004	16.6904	18.4465	15.6109	0	6.80964	18.4976	15.2359	38.7984	2.28067	11.3702	14.5426	17.3976	34.4856	11.0333	14.1791	26.0253	15.0374	8.67157	7.33342	6.71243	5.428	7.30311	16.1599	12.9425	17.0436	25.4078	24.7449	29.2973	19.2896	39.4925	19.0294	9.94575	13.1162	31.8255	15.9871	14.4776
OR2W3_chr1_248058888	10.0609	21.2209	18.4458	22.1929	14.8392	23.5475	13.4157	11.483	19.0889	30.9144	11.0339	27.5953	21.9338	14.306	31.6226	28.6199	14.5431	24.9687	18.4976	3.04718	18.1059	6.842	31.2681	37.8107	11.5984	15.6753	33.0998	11.8159	41.6404	7.51872	17.3431	7.33342	8.94991	8.142	12.1718	18.8532	15.531	48.2902	20.3262	19.246	23.4379	35.8235	19.7462	10.8739	14.9186	52.465	31.8255	13.7032	2.89551
AKR1C1_chr10_5005453	15.0914	13.7312	46.1146	13.3158	14.8392	19.2662	26.8314	27.5591	27.2698	12.881	30.3432	16.0973	15.667	4.76867	15.8113	15.6109	12.1192	20.4289	15.4147	12.1887	18.1059	2.28067	17.0553	5.81703	0	18.8103	13.7916	23.6318	20.8202	12.5312	28.9052	22.0003	17.8998	10.856	0	16.1599	25.885	11.3624	12.7039	27.4943	11.7189	11.0226	22.5671	13.5924	22.3779	15.3023	26.5213	11.4193	31.8506
ENKUR_chr10_25351208	23.4754	21.2209	27.6688	15.535	11.8713	40.673	21.4651	20.6693	27.2698	25.762	22.0677	6.89884	12.5336	11.9217	18.4465	28.6199	24.2384	22.6988	24.6635	6.09437	23.279	22.8067	17.0553	20.3596	8.69878	15.6753	16.5499	30.7214	23.4227	37.5936	5.78105	22.0003	6.71243	18.998	9.73748	2.69331	15.531	14.203	25.4078	19.246	17.5784	30.3122	19.7462	13.5924	24.8644	10.9302	7.95638	15.9871	23.1641
CC2D2B_chr10_97759847	6.70727	9.98632	25.363	13.3158	17.807	10.7034	13.4157	18.3727	46.3587	10.3048	8.27541	18.3969	31.334	4.76867	7.90564	7.80543	2.42384	13.6193	15.4147	3.04718	10.3462	27.368	8.52767	31.9937	23.1967	3.13505	24.8248	14.1791	20.8202	10.025	8.67157	18.3336	8.94991	5.428	14.6062	5.38663	15.531	14.203	20.3262	21.9954	14.6487	13.7783	14.1045	16.3109	9.94575	13.1162	39.7819	13.7032	43.4327
PNLIP_chr10_118305427	13.4145	23.7175	20.7516	22.1929	14.8392	10.7034	18.782	27.5591	29.9968	15.4572	38.6186	13.7977	3.1334	19.0747	15.8113	15.6109	2.42384	13.6193	9.24881	12.1887	15.5194	6.842	19.8979	8.72555	17.3976	9.40516	19.3082	9.45273	23.4227	15.0374	34.6863	33.0004	11.1874	0	2.43437	16.1599	25.885	31.2466	17.7855	19.246	38.0865	13.7783	16.9253	32.6218	14.9186	26.2325	34.4776	15.9871	11.5821
LOC100507144_chr11_35159579	10.0609	12.4829	27.6688	15.535	23.7427	17.1255	2.68314	18.3727	5.45396	23.1858	5.51694	27.5953	9.4002	21.459	10.5409	7.80543	4.84769	18.159	30.8294	21.3303	25.8656	15.9647	11.3702	11.6341	17.3976	28.2155	24.8248	11.8159	15.6152	22.5562	11.5621	11.0001	4.47495	5.428	4.86874	10.7733	15.531	8.52181	15.2447	10.9977	29.2973	27.5566	11.2836	13.5924	14.9186	13.1162	5.30425	18.2709	14.4776
SNORA23_chr11_9450312	11.7377	8.73803	20.7516	22.1929	14.8392	17.1255	16.0988	6.88977	16.3619	5.15241	52.4109	13.7977	18.8004	7.15301	23.7169	20.8145	21.8146	24.9687	24.6635	9.14155	18.1059	13.684	8.52767	8.72555	14.498	18.8103	16.5499	9.45273	15.6152	10.025	14.4526	11.0001	2.23748	2.714	17.0406	5.38663	18.1195	22.7248	15.2447	10.9977	2.92973	13.7783	22.5671	19.0294	9.94575	6.55812	18.5649	22.8387	17.3731
LGR4_chr11_27494334	6.70727	13.7312	13.8344	22.1929	11.8713	8.56274	16.0988	9.18636	2.72698	5.15241	27.5847	20.6965	9.4002	11.9217	15.8113	7.80543	12.1192	9.07952	30.8294	3.04718	5.17312	4.56134	11.3702	20.3596	28.9959	15.6753	24.8248	7.08955	10.4101	15.0374	5.78105	11.0001	6.71243	8.142	2.43437	5.38663	10.354	11.3624	5.08156	21.9954	8.7892	13.7783	11.2836	5.43697	17.4051	28.4185	21.217	36.5419	8.68654
LOC103312105_chr11_38667906	8.38408	4.99316	25.363	13.3158	14.8392	17.1255	10.7326	13.7795	27.2698	20.6096	33.1016	32.1946	18.8004	28.612	15.8113	23.4163	14.5431	18.159	9.24881	24.3775	12.9328	4.56134	5.68511	5.81703	8.69878	21.9454	19.3082	11.8159	13.0126	42.6061	23.1242	3.66671	2.23748	8.142	2.43437	8.07994	18.1195	22.7248	7.62234	19.246	11.7189	22.0452	25.388	8.15545	7.45931	10.9302	15.9128	4.56773	20.2686
OR8K5_chr11_55927793	10.0609	12.4829	6.91719	15.535	14.8392	17.1255	5.36628	22.9659	10.9079	7.72861	11.0339	4.59922	15.667	16.6904	15.8113	7.80543	21.8146	31.7783	15.4147	6.09437	23.279	4.56134	17.0553	2.90852	14.498	0	22.0665	9.45273	15.6152	15.0374	20.2337	11.0001	4.47495	0	24.3437	2.69331	25.885	28.406	10.1631	8.24828	17.5784	27.5566	16.9253	8.15545	17.4051	2.18604	13.2606	11.4193	14.4776
OR5B21_chr11_58275578	16.7682	11.2346	13.8344	22.1929	26.7105	12.8441	21.4651	32.1523	13.6349	23.1858	22.0677	18.3969	40.7342	33.3807	21.0817	33.8235	19.3907	15.8892	12.3317	15.2359	23.279	15.9647	2.84256	23.2681	14.498	12.5402	2.75832	21.2687	20.8202	7.51872	17.3431	7.33342	24.6122	8.142	21.9093	21.5465	15.531	36.9278	25.4078	5.49886	26.3676	8.26697	25.388	13.5924	17.4051	21.8604	21.217	22.8387	8.68654
GRM5-AS1_chr11_88237743	16.7682	6.24145	23.0573	2.21929	20.7748	23.5475	18.782	6.88977	38.1777	2.5762	22.0677	18.3969	15.667	11.9217	18.4465	20.8145	7.27153	11.3494	18.4976	18.2831	33.6253	9.12267	11.3702	5.81703	11.5984	28.2155	11.0333	28.3582	10.4101	15.0374	11.5621	11.0001	2.23748	5.428	4.86874	10.7733	25.885	17.0436	25.4078	5.49886	20.5081	8.26697	16.9253	29.9033	12.4322	28.4185	18.5649	22.8387	11.5821
MMP10_chr11_102651359	10.0609	16.2278	27.6688	11.0965	8.9035	29.9696	18.782	34.4489	68.1745	15.4572	22.0677	16.0973	21.9338	14.306	18.4465	15.6109	7.27153	31.7783	18.4976	24.3775	20.6925	175.611	25.583	5.81703	8.69878	18.8103	19.3082	9.45273	18.2177	15.0374	34.6863	58.6674	6.71243	16.284	4.86874	24.2398	20.708	14.203	20.3262	5.49886	38.0865	13.7783	25.388	10.8739	17.4051	8.74416	21.217	6.8516	14.4776
CASP4_chr11_104827422	16.7682	12.4829	18.4458	8.87717	14.8392	10.7034	16.0988	9.18636	24.5428	18.0334	13.7923	4.59922	3.1334	7.15301	7.90564	28.6199	2.42384	4.53976	0	15.2359	20.6925	9.12267	0	5.81703	17.3976	21.9454	11.0333	9.45273	10.4101	10.025	14.4526	11.0001	2.23748	8.142	7.30311	5.38663	7.7655	5.6812	15.2447	10.9977	8.7892	2.75566	16.9253	10.8739	7.45931	6.55812	5.30425	4.56773	11.5821
LOC101928535_chr11_106120745	21.7986	9.98632	13.8344	26.6315	17.807	14.9848	5.36628	20.6693	16.3619	12.881	33.1016	4.59922	25.0672	23.8434	18.4465	18.2127	41.2053	15.8892	36.9952	27.4246	25.8656	6.842	17.0553	8.72555	17.3976	25.0804	24.8248	21.2687	15.6152	35.0874	17.3431	40.3338	13.4249	5.428	4.86874	13.4666	12.9425	25.5654	15.2447	2.74943	23.4379	0	11.2836	32.6218	17.4051	15.3023	34.4776	18.2709	37.6417
ALKBH8_chr11_107436461	25.1523	13.7312	13.8344	13.3158	11.8713	8.56274	34.8808	16.0761	8.18094	7.72861	16.5508	13.7977	12.5336	14.306	21.0817	39.0271	14.5431	31.7783	18.4976	12.1887	15.5194	22.8067	17.0553	8.72555	28.9959	15.6753	8.27495	16.5423	15.6152	25.0624	17.3431	14.6668	20.1373	2.714	2.43437	21.5465	20.708	11.3624	12.7039	13.7471	14.6487	16.5339	25.388	16.3109	17.4051	19.6744	15.9128	18.2709	20.2686
PHLDB1_chr11_118478305	11.7377	22.4692	16.1401	24.4122	2.96783	17.1255	29.5145	6.88977	32.7238	23.1858	24.8262	13.7977	21.9338	23.8434	18.4465	13.009	7.27153	9.07952	18.4976	0	28.4522	18.2453	19.8979	5.81703	8.69878	25.0804	8.27495	25.995	26.0253	17.5437	0	11.0001	17.8998	2.714	9.73748	8.07994	12.9425	22.7248	12.7039	10.9977	17.5784	19.2896	8.46267	5.43697	9.94575	6.55812	7.95638	15.9871	20.2686
GRAMD1B_chr11_123430969	23.4754	14.9795	32.2802	17.7543	38.5818	14.9848	13.4157	22.9659	19.0889	15.4572	38.6186	32.1946	15.667	23.8434	23.7169	28.6199	24.2384	15.8892	30.8294	6.09437	28.4522	11.4033	22.7405	23.2681	8.69878	9.40516	16.5499	21.2687	20.8202	20.0499	20.2337	7.33342	17.8998	16.284	9.73748	10.7733	10.354	34.0872	12.7039	24.7449	23.4379	27.5566	28.2089	24.4664	14.9186	32.7906	13.2606	15.9871	31.8506
MIR3974_chr12_17826232	3.35363	4.99316	25.363	11.0965	11.8713	21.4069	18.782	6.88977	10.9079	23.1858	13.7923	18.3969	12.5336	21.459	13.1761	10.4072	7.27153	15.8892	27.7464	9.14155	12.9328	4.56134	11.3702	8.72555	23.1967	31.3505	5.51663	4.72637	13.0126	15.0374	11.5621	14.6668	0	13.57	9.73748	5.38663	25.885	5.6812	17.7855	10.9977	11.7189	19.2896	14.1045	24.4664	2.48644	2.18604	13.2606	13.7032	14.4776
CCDC91_chr12_28410132	16.7682	6.24145	16.1401	0	2.96783	6.42206	2.68314	16.0761	19.0889	10.3048	30.3432	20.6965	15.667	19.0747	31.6226	15.6109	4.84769	11.3494	21.5806	0	10.3462	15.9647	8.52767	0	14.498	15.6753	24.8248	16.5423	18.2177	12.5312	28.9052	14.6668	8.94991	5.428	0	5.38663	12.9425	11.3624	25.4078	10.9977	17.5784	8.26697	19.7462	0	12.4322	8.74416	29.1734	6.8516	17.3731
TESPA1_chr12_55378530	13.4145	23.7175	9.22292	37.728	14.8392	8.56274	24.1482	6.88977	16.3619	18.0334	11.0339	16.0973	34.4674	19.0747	2.63521	18.2127	9.69537	13.6193	30.8294	12.1887	10.3462	18.2453	11.3702	8.72555	43.4939	3.13505	2.75832	18.9055	20.8202	25.0624	14.4526	22.0003	13.4249	8.142	9.73748	5.38663	20.708	8.52181	33.0301	21.9954	20.5081	24.8009	8.46267	16.3109	12.4322	6.55812	10.6085	11.4193	8.68654
PTPRQ_chr12_80838125	13.4145	13.7312	2.30573	6.65788	14.8392	21.4069	18.782	16.0761	10.9079	7.72861	13.7923	13.7977	6.2668	7.15301	7.90564	5.20362	2.42384	9.07952	21.5806	6.09437	18.1059	9.12267	5.68511	5.81703	11.5984	25.0804	16.5499	28.3582	52.0505	15.0374	14.4526	22.0003	6.71243	5.428	7.30311	18.8532	7.7655	8.52181	33.0301	8.24828	8.7892	13.7783	19.7462	13.5924	9.94575	10.9302	7.95638	6.8516	17.3731
MAP1LC3B2_chr12_116997185	10.0609	18.7243	2.30573	13.3158	11.8713	19.2662	5.36628	18.3727	19.0889	0	11.0339	18.3969	15.667	7.15301	7.90564	10.4072	21.8146	11.3494	3.08294	15.2359	2.58656	6.842	0	17.4511	5.79919	28.2155	19.3082	4.72637	18.2177	10.025	20.2337	7.33342	2.23748	5.428	2.43437	10.7733	7.7655	5.6812	7.62234	16.4966	2.92973	5.51131	11.2836	19.0294	14.9186	8.74416	21.217	11.4193	26.0596
TAS2R50_chr12_11139511	18.445	11.2346	11.5287	17.7543	20.7748	19.2662	21.4651	11.483	16.3619	10.3048	5.51694	20.6965	9.4002	23.8434	18.4465	31.2217	7.27153	13.6193	15.4147	15.2359	33.6253	11.4033	0	11.6341	20.2972	12.5402	13.7916	28.3582	10.4101	20.0499	14.4526	14.6668	8.94991	5.428	4.86874	8.07994	10.354	28.406	25.4078	13.7471	11.7189	22.0452	11.2836	16.3109	14.9186	4.37208	5.30425	34.258	2.89551
RNU6-19P_chr12_12079107	10.0609	11.2346	18.4458	13.3158	20.7748	17.1255	8.04941	34.4489	8.18094	12.881	22.0677	25.2957	18.8004	11.9217	31.6226	18.2127	24.2384	40.8578	15.4147	3.04718	20.6925	11.4033	5.68511	17.4511	23.1967	6.2701	19.3082	16.5423	7.80758	25.0624	23.1242	29.3337	2.23748	5.428	7.30311	2.69331	7.7655	17.0436	30.4894	16.4966	17.5784	5.51131	14.1045	21.7479	7.45931	8.74416	18.5649	11.4193	23.1641
METTL20_chr12_31812120	6.70727	12.4829	4.61146	8.87717	8.9035	8.56274	21.4651	29.8557	5.45396	10.3048	8.27541	11.4981	12.5336	21.459	10.5409	15.6109	19.3907	9.07952	12.3317	3.04718	0	6.842	14.2128	2.90852	11.5984	3.13505	11.0333	7.08955	5.20505	15.0374	11.5621	7.33342	4.47495	16.284	2.43437	2.69331	2.5885	14.203	10.1631	2.74943	14.6487	19.2896	14.1045	0	9.94575	13.1162	13.2606	6.8516	20.2686
LOC101927901_chr12_68123255	36.89	18.7243	11.5287	13.3158	14.8392	8.56274	10.7326	13.7795	13.6349	10.3048	38.6186	9.19845	12.5336	11.9217	23.7169	26.0181	9.69537	15.8892	36.9952	9.14155	33.6253	0	25.583	11.6341	26.0963	25.0804	19.3082	11.8159	15.6152	20.0499	46.2484	14.6668	4.47495	13.57	9.73748	29.6264	25.885	36.9278	12.7039	19.246	29.2973	16.5339	33.8507	29.9033	14.9186	17.4883	18.5649	25.1225	14.4776
SNRPF_chr12_96252708	25.1523	17.4761	16.1401	17.7543	8.9035	19.2662	8.04941	13.7795	35.4507	12.881	11.0339	13.7977	3.1334	9.53734	39.5282	23.4163	9.69537	18.159	15.4147	12.1887	7.75968	13.684	2.84256	14.5426	28.9959	31.3505	8.27495	28.3582	10.4101	5.01248	20.2337	7.33342	15.6623	2.714	4.86874	5.38663	10.354	17.0436	12.7039	2.74943	20.5081	41.3348	8.46267	8.15545	19.8915	8.74416	21.217	15.9871	17.3731
NR1H4_chr12_100867550	13.4145	16.2278	20.7516	22.1929	11.8713	21.4069	24.1482	22.9659	19.0889	38.6431	16.5508	6.89884	9.4002	14.306	23.7169	7.80543	16.9669	13.6193	12.3317	9.14155	28.4522	27.368	11.3702	0	55.0923	15.6753	16.5499	30.7214	18.2177	12.5312	17.3431	7.33342	8.94991	10.856	12.1718	5.38663	31.062	25.5654	35.5709	13.7471	26.3676	16.5339	28.2089	13.5924	39.783	10.9302	18.5649	41.1096	17.3731
SPIC_chr12_101871334	5.03045	9.98632	13.8344	24.4122	17.807	29.9696	13.4157	27.5591	10.9079	7.72861	33.1016	27.5953	6.2668	16.6904	10.5409	15.6109	9.69537	9.07952	6.16587	6.09437	7.75968	29.6487	28.4256	14.5426	23.1967	25.0804	5.51663	16.5423	7.80758	12.5312	11.5621	18.3336	11.1874	0	26.7781	10.7733	25.885	28.406	7.62234	5.49886	14.6487	19.2896	14.1045	27.1848	7.45931	10.9302	18.5649	9.13547	11.5821
DGKH_chr13_42712177	6.70727	16.2278	13.8344	15.535	14.8392	14.9848	24.1482	6.88977	32.7238	7.72861	16.5508	20.6965	34.4674	9.53734	26.3521	33.8235	9.69537	11.3494	30.8294	18.2831	23.279	6.842	14.2128	17.4511	11.5984	12.5402	19.3082	9.45273	18.2177	12.5312	11.5621	14.6668	4.47495	2.714	4.86874	21.5465	12.9425	11.3624	22.867	16.4966	43.946	13.7783	22.5671	5.43697	4.97287	19.6744	21.217	20.5548	11.5821
LINC00458_chr13_54707006	11.7377	16.2278	18.4458	4.43859	17.807	8.56274	26.8314	13.7795	16.3619	12.881	19.3093	20.6965	6.2668	7.15301	18.4465	7.80543	7.27153	11.3494	15.4147	9.14155	18.1059	25.0873	8.52767	23.2681	26.0963	6.2701	8.27495	9.45273	18.2177	25.0624	26.0147	22.0003	8.94991	5.428	7.30311	2.69331	20.708	39.7684	20.3262	16.4966	11.7189	16.5339	31.0298	10.8739	7.45931	8.74416	18.5649	9.13547	14.4776
LINC00358_chr13_62603681	8.38408	4.99316	6.91719	6.65788	2.96783	6.42206	8.04941	13.7795	5.45396	12.881	13.7923	13.7977	6.2668	7.15301	7.90564	10.4072	4.84769	9.07952	0	18.2831	2.58656	15.9647	14.2128	5.81703	8.69878	9.40516	11.0333	7.08955	26.0253	7.51872	8.67157	7.33342	0	0	2.43437	8.07994	25.885	19.8842	30.4894	8.24828	20.5081	16.5339	5.64178	29.9033	4.97287	8.74416	10.6085	22.8387	8.68654
EXOSC8_chr13_37574677	11.7377	6.24145	4.61146	2.21929	8.9035	8.56274	8.04941	13.7795	13.6349	20.6096	8.27541	4.59922	6.2668	4.76867	10.5409	10.4072	14.5431	4.53976	0	0	2.58656	4.56134	5.68511	8.72555	5.79919	3.13505	5.51663	2.36318	5.20505	12.5312	2.89052	25.667	6.71243	2.714	4.86874	5.38663	2.5885	14.203	5.08156	2.74943	11.7189	16.5339	0	5.43697	7.45931	2.18604	10.6085	4.56773	8.68654
LOC101929259_chr13_45680413	10.0609	23.7175	32.2802	8.87717	11.8713	17.1255	26.8314	29.8557	19.0889	36.0669	19.3093	11.4981	34.4674	26.2277	26.3521	18.2127	33.9338	27.2386	21.5806	9.14155	36.2118	15.9647	36.9532	20.3596	26.0963	12.5402	13.7916	28.3582	20.8202	12.5312	17.3431	44.0005	6.71243	18.998	24.3437	10.7733	5.177	17.0436	22.867	16.4966	5.85947	33.0679	16.9253	8.15545	32.3237	13.1162	13.2606	22.8387	31.8506
CYSLTR2_chr13_49227846	21.7986	9.98632	27.6688	11.0965	8.9035	6.42206	10.7326	6.88977	16.3619	10.3048	11.0339	22.9961	12.5336	9.53734	10.5409	15.6109	9.69537	6.80964	18.4976	18.2831	15.5194	9.12267	0	23.2681	17.3976	34.4856	19.3082	7.08955	2.60253	7.51872	20.2337	0	4.47495	0	4.86874	5.38663	23.2965	2.8406	17.7855	30.2437	14.6487	24.8009	5.64178	16.3109	27.3508	19.6744	18.5649	6.8516	17.3731
LINC00430_chr13_87564174	21.7986	12.4829	6.91719	6.65788	2.96783	29.9696	2.68314	18.3727	24.5428	20.6096	16.5508	18.3969	6.2668	9.53734	10.5409	18.2127	2.42384	9.07952	24.6635	9.14155	10.3462	20.526	14.2128	2.90852	14.498	9.40516	8.27495	18.9055	10.4101	10.025	17.3431	18.3336	0	5.428	4.86874	2.69331	7.7655	17.0436	25.4078	16.4966	14.6487	22.0452	11.2836	16.3109	12.4322	8.74416	7.95638	11.4193	14.4776
LINC01047_chr13_89889144	18.445	11.2346	18.4458	2.21929	5.93567	10.7034	10.7326	25.2625	5.45396	10.3048	8.27541	18.3969	3.1334	0	28.9873	15.6109	12.1192	9.07952	9.24881	3.04718	12.9328	2.28067	0	0	11.5984	15.6753	8.27495	14.1791	10.4101	5.01248	26.0147	22.0003	2.23748	10.856	2.43437	16.1599	12.9425	17.0436	5.08156	8.24828	5.85947	8.26697	8.46267	16.3109	22.3779	8.74416	37.1298	6.8516	2.89551
MIR4501_chr13_97079482	15.0914	17.4761	13.8344	11.0965	11.8713	14.9848	24.1482	20.6693	27.2698	7.72861	27.5847	11.4981	3.1334	11.9217	7.90564	5.20362	24.2384	20.4289	6.16587	27.4246	23.279	2.28067	14.2128	26.1766	8.69878	18.8103	30.3415	14.1791	18.2177	22.5562	43.3579	22.0003	2.23748	18.998	9.73748	2.69331	36.239	11.3624	12.7039	21.9954	11.7189	33.0679	8.46267	19.0294	9.94575	15.3023	13.2606	18.2709	28.9551
ITGBL1_chr13_102142302	15.0914	12.4829	18.4458	17.7543	14.8392	19.2662	13.4157	13.7795	19.0889	20.6096	22.0677	18.3969	12.5336	16.6904	13.1761	44.2307	26.6623	15.8892	6.16587	9.14155	25.8656	2.28067	11.3702	23.2681	34.7951	21.9454	30.3415	25.995	10.4101	25.0624	2.89052	18.3336	8.94991	10.856	19.475	0	23.2965	8.52181	17.7855	2.74943	29.2973	16.5339	31.0298	13.5924	22.3779	24.0464	10.6085	15.9871	11.5821
MIR8073_chr13_110993304	21.7986	19.9726	20.7516	17.7543	41.5497	12.8441	21.4651	36.7455	21.8158	12.881	27.5847	25.2957	25.0672	9.53734	15.8113	36.4253	19.3907	34.0482	24.6635	15.2359	18.1059	11.4033	17.0553	20.3596	20.2972	15.6753	8.27495	16.5423	5.20505	25.0624	23.1242	18.3336	15.6623	16.284	12.1718	18.8532	15.531	22.7248	15.2447	19.246	26.3676	16.5339	33.8507	24.4664	22.3779	17.4883	23.8691	15.9871	11.5821
SLC7A8_chr14_23624667	16.7682	14.9795	23.0573	13.3158	23.7427	8.56274	21.4651	29.8557	2.72698	7.72861	11.0339	9.19845	18.8004	21.459	18.4465	28.6199	14.5431	13.6193	30.8294	9.14155	31.0387	4.56134	22.7405	11.6341	17.3976	31.3505	8.27495	21.2687	18.2177	7.51872	8.67157	14.6668	13.4249	13.57	9.73748	16.1599	20.708	8.52181	27.9486	10.9977	23.4379	19.2896	22.5671	21.7479	14.9186	37.1627	15.9128	15.9871	20.2686
LOC101927178_chr14_35550286	10.0609	8.73803	13.8344	11.0965	11.8713	8.56274	8.04941	20.6693	19.0889	18.0334	16.5508	32.1946	25.0672	11.9217	21.0817	10.4072	9.69537	2.26988	6.16587	6.09437	23.279	2.28067	8.52767	8.72555	20.2972	9.40516	8.27495	14.1791	23.4227	25.0624	20.2337	14.6668	2.23748	13.57	4.86874	8.07994	15.531	19.8842	15.2447	2.74943	14.6487	22.0452	11.2836	10.8739	7.45931	17.4883	37.1298	9.13547	20.2686
LINC00911_chr14_85860222	26.8291	8.73803	11.5287	4.43859	26.7105	10.7034	16.0988	16.0761	21.8158	18.0334	13.7923	6.89884	3.1334	21.459	23.7169	5.20362	12.1192	9.07952	12.3317	6.09437	43.9715	18.2453	14.2128	2.90852	11.5984	18.8103	5.51663	9.45273	41.6404	22.5562	5.78105	22.0003	8.94991	2.714	9.73748	5.38663	7.7655	22.7248	17.7855	10.9977	23.4379	16.5339	8.46267	10.8739	2.48644	17.4883	23.8691	27.4064	34.7462
LINC00911_chr14_85860258	26.8291	8.73803	11.5287	4.43859	26.7105	10.7034	16.0988	16.0761	21.8158	18.0334	13.7923	6.89884	3.1334	21.459	23.7169	5.20362	12.1192	9.07952	15.4147	6.09437	41.3849	18.2453	14.2128	2.90852	11.5984	18.8103	5.51663	9.45273	41.6404	22.5562	5.78105	22.0003	8.94991	2.714	9.73748	5.38663	7.7655	22.7248	17.7855	10.9977	23.4379	13.7783	14.1045	10.8739	2.48644	17.4883	21.217	27.4064	34.7462
LOC101928909_chr14_91108972	21.7986	19.9726	36.8917	19.9736	11.8713	17.1255	8.04941	20.6693	19.0889	25.762	22.0677	16.0973	9.4002	7.15301	18.4465	13.009	19.3907	34.0482	21.5806	21.3303	18.1059	9.12267	5.68511	23.2681	11.5984	9.40516	35.8581	9.45273	20.8202	22.5562	37.5768	29.3337	15.6623	21.712	2.43437	16.1599	18.1195	34.0872	15.2447	13.7471	11.7189	8.26697	14.1045	16.3109	24.8644	34.9767	15.9128	38.8257	28.9551
SNORD114-25_chr14_101452393	16.7682	22.4692	16.1401	17.7543	5.93567	19.2662	21.4651	22.9659	5.45396	20.6096	13.7923	27.5953	15.667	11.9217	18.4465	7.80543	9.69537	11.3494	40.0782	9.14155	36.2118	0	11.3702	31.9937	8.69878	9.40516	24.8248	25.995	18.2177	15.0374	49.1389	25.667	4.47495	5.428	4.86874	8.07994	20.708	25.5654	15.2447	21.9954	20.5081	13.7783	19.7462	8.15545	19.8915	41.5348	23.8691	6.8516	31.8506
SNORD114-26_chr14_101453382	16.7682	7.48974	11.5287	15.535	20.7748	19.2662	16.0988	20.6693	8.18094	7.72861	16.5508	20.6965	15.667	11.9217	5.27043	2.60181	4.84769	11.3494	27.7464	6.09437	18.1059	0	11.3702	5.81703	8.69878	9.40516	13.7916	21.2687	10.4101	10.025	20.2337	7.33342	2.23748	2.714	2.43437	5.38663	12.9425	22.7248	30.4894	8.24828	26.3676	8.26697	19.7462	8.15545	12.4322	37.1627	15.9128	4.56773	8.68654
OR4N4_chr15_22382381	46.9509	17.4761	9.22292	19.9736	17.807	40.673	24.1482	22.9659	49.0856	23.1858	27.5847	6.89884	12.5336	35.765	42.1634	18.2127	19.3907	34.0482	27.7464	45.7077	10.3462	29.6487	14.2128	23.2681	23.1967	18.8103	44.1331	30.7214	20.8202	47.6186	75.1536	14.6668	4.47495	13.57	19.475	35.0131	41.416	25.5654	33.0301	13.7471	23.4379	35.8235	53.5969	35.3403	32.3237	17.4883	74.2595	52.5289	28.9551
CHRM5_chr15_34261088	16.7682	3.74487	18.4458	26.6315	5.93567	10.7034	21.4651	9.18636	21.8158	12.881	16.5508	6.89884	18.8004	11.9217	13.1761	13.009	24.2384	13.6193	12.3317	6.09437	15.5194	11.4033	22.7405	20.3596	14.498	6.2701	16.5499	14.1791	7.80758	12.5312	34.6863	25.667	4.47495	8.142	12.1718	5.38663	2.5885	48.2902	20.3262	16.4966	8.7892	24.8009	22.5671	10.8739	37.2965	17.4883	18.5649	29.6903	40.5372
TM2D3_chr15_102192594	10.0609	7.48974	6.91719	11.0965	20.7748	14.9848	18.782	25.2625	16.3619	12.881	8.27541	6.89884	28.2006	14.306	2.63521	7.80543	7.27153	9.07952	3.08294	9.14155	0	6.842	2.84256	8.72555	11.5984	34.4856	11.0333	9.45273	13.0126	17.5437	5.78105	18.3336	8.94991	8.142	0	2.69331	5.177	5.6812	7.62234	5.49886	8.7892	2.75566	5.64178	10.8739	7.45931	8.74416	7.95638	6.8516	11.5821
TMC5_chr16_19429017	15.0914	17.4761	11.5287	11.0965	29.6783	21.4069	16.0988	20.6693	13.6349	10.3048	19.3093	29.895	12.5336	23.8434	10.5409	15.6109	21.8146	18.159	24.6635	27.4246	28.4522	15.9647	19.8979	5.81703	14.498	15.6753	11.0333	18.9055	15.6152	15.0374	8.67157	11.0001	13.4249	2.714	7.30311	16.1599	20.708	14.203	17.7855	10.9977	32.2271	30.3122	16.9253	13.5924	27.3508	8.74416	34.4776	15.9871	26.0596
LOC643802_chr16_53405041	16.7682	11.2346	13.8344	11.0965	5.93567	6.42206	13.4157	6.88977	5.45396	5.15241	11.0339	0	15.667	4.76867	15.8113	10.4072	19.3907	27.2386	6.16587	9.14155	15.5194	15.9647	11.3702	11.6341	8.69878	31.3505	11.0333	7.08955	18.2177	5.01248	17.3431	14.6668	2.23748	10.856	2.43437	16.1599	10.354	17.0436	10.1631	16.4966	11.7189	8.26697	8.46267	10.8739	17.4051	6.55812	29.1734	6.8516	0
OR1G1_chr17_3030845	21.7986	26.2141	18.4458	39.9473	23.7427	29.9696	13.4157	13.7795	10.9079	5.15241	22.0677	13.7977	37.6008	40.5337	21.0817	10.4072	14.5431	29.5084	36.9952	24.3775	15.5194	15.9647	36.9532	37.8107	23.1967	21.9454	41.3747	33.0846	23.4227	37.5936	20.2337	18.3336	29.0872	2.714	21.9093	8.07994	28.4735	25.5654	33.0301	8.24828	8.7892	22.0452	19.7462	46.2142	17.4051	17.4883	13.2606	11.4193	40.5372
SLC35G6_chr17_7384720	3.35363	22.4692	16.1401	13.3158	26.7105	25.6882	10.7326	9.18636	8.18094	20.6096	16.5508	6.89884	0	26.2277	5.27043	10.4072	9.69537	4.53976	9.24881	6.09437	10.3462	15.9647	11.3702	17.4511	11.5984	3.13505	27.5832	21.2687	15.6152	12.5312	14.4526	14.6668	11.1874	8.142	4.86874	0	15.531	8.52181	15.2447	8.24828	11.7189	11.0226	5.64178	35.3403	9.94575	15.3023	18.5649	18.2709	14.4776
NCOR1_chr17_16097953	15.0914	8.73803	18.4458	19.9736	11.8713	23.5475	26.8314	36.7455	19.0889	20.6096	44.1355	11.4981	31.334	9.53734	21.0817	18.2127	21.8146	13.6193	15.4147	9.14155	18.1059	9.12267	2.84256	5.81703	17.3976	6.2701	27.5832	16.5423	28.6278	7.51872	2.89052	22.0003	2.23748	5.428	26.7781	8.07994	25.885	25.5654	10.1631	21.9954	8.7892	8.26697	11.2836	24.4664	37.2965	8.74416	23.8691	13.7032	8.68654
GOSR1_chr17_28804425	6.70727	17.4761	11.5287	13.3158	11.8713	21.4069	21.4651	25.2625	19.0889	7.72861	11.0339	18.3969	6.2668	2.38434	5.27043	15.6109	24.2384	9.07952	12.3317	0	10.3462	11.4033	5.68511	5.81703	2.89959	6.2701	5.51663	9.45273	5.20505	15.0374	5.78105	11.0001	0	10.856	4.86874	0	12.9425	5.6812	15.2447	2.74943	5.85947	8.26697	5.64178	13.5924	0	24.0464	21.217	2.28387	11.5821
DSCAS_chr18_28681550	23.4754	9.98632	16.1401	13.3158	8.9035	8.56274	10.7326	9.18636	5.45396	20.6096	11.0339	16.0973	31.334	33.3807	18.4465	18.2127	12.1192	9.07952	6.16587	6.09437	18.1059	6.842	5.68511	20.3596	5.79919	12.5402	5.51663	7.08955	15.6152	7.51872	17.3431	7.33342	13.4249	5.428	17.0406	5.38663	7.7655	11.3624	5.08156	0	14.6487	11.0226	14.1045	16.3109	19.8915	13.1162	18.5649	18.2709	14.4776
NOL4_chr18_31628576	16.7682	9.98632	13.8344	2.21929	17.807	12.8441	10.7326	13.7795	29.9968	12.881	57.9278	9.19845	15.667	16.6904	23.7169	10.4072	14.5431	9.07952	9.24881	18.2831	18.1059	13.684	19.8979	14.5426	28.9959	9.40516	11.0333	14.1791	20.8202	22.5562	20.2337	33.0004	6.71243	5.428	12.1718	2.69331	15.531	5.6812	17.7855	2.74943	8.7892	13.7783	16.9253	8.15545	22.3779	2.18604	18.5649	18.2709	11.5821
RPL17-C18orf32_chr18_47017954	15.0914	18.7243	11.5287	15.535	26.7105	21.4069	13.4157	2.29659	0	5.15241	22.0677	20.6965	12.5336	14.306	7.90564	7.80543	4.84769	6.80964	12.3317	9.14155	10.3462	11.4033	11.3702	0	11.5984	12.5402	8.27495	9.45273	18.2177	15.0374	5.78105	11.0001	8.94991	24.426	2.43437	13.4666	12.9425	17.0436	17.7855	2.74943	14.6487	16.5339	11.2836	10.8739	0	19.6744	13.2606	11.4193	8.68654
RPL17-C18orf32_chr18_47018935	5.03045	14.9795	4.61146	13.3158	11.8713	17.1255	10.7326	2.29659	0	7.72861	16.5508	20.6965	3.1334	23.8434	10.5409	15.6109	9.69537	13.6193	3.08294	6.09437	15.5194	13.684	11.3702	5.81703	28.9959	9.40516	11.0333	11.8159	7.80758	10.025	0	14.6668	11.1874	2.714	4.86874	10.7733	15.531	14.203	22.867	5.49886	5.85947	19.2896	16.9253	5.43697	7.45931	8.74416	23.8691	6.8516	5.79103
MBD2_chr18_51751158	10.0609	2.49658	6.91719	8.87717	8.9035	8.56274	2.68314	4.59318	0	5.15241	11.0339	11.4981	3.1334	14.306	5.27043	2.60181	9.69537	6.80964	3.08294	3.04718	0	4.56134	11.3702	5.81703	11.5984	6.2701	16.5499	11.8159	7.80758	17.5437	17.3431	3.66671	4.47495	5.428	7.30311	2.69331	18.1195	25.5654	7.62234	10.9977	5.85947	11.0226	5.64178	8.15545	2.48644	8.74416	5.30425	2.28387	0
DYNAP_chr18_52258389	8.38408	13.7312	18.4458	8.87717	5.93567	19.2662	18.782	13.7795	24.5428	28.3382	11.0339	18.3969	9.4002	2.38434	13.1761	18.2127	9.69537	9.07952	9.24881	12.1887	23.279	2.28067	11.3702	11.6341	20.2972	25.0804	13.7916	44.9005	10.4101	17.5437	52.0294	14.6668	11.1874	5.428	0	0	28.4735	36.9278	25.4078	27.4943	17.5784	16.5339	16.9253	8.15545	12.4322	8.74416	18.5649	9.13547	11.5821
BCL3_chr19_45251977	5.03045	8.73803	11.5287	17.7543	8.9035	4.28137	8.04941	6.88977	2.72698	7.72861	8.27541	4.59922	0	16.6904	10.5409	7.80543	9.69537	9.07952	3.08294	0	0	9.12267	2.84256	5.81703	14.498	15.6753	13.7916	14.1791	5.20505	10.025	11.5621	7.33342	11.1874	8.142	4.86874	5.38663	15.531	11.3624	7.62234	5.49886	5.85947	5.51131	11.2836	10.8739	17.4051	4.37208	10.6085	9.13547	2.89551
GPR4_chr19_46105466	10.0609	17.4761	11.5287	15.535	41.5497	12.8441	5.36628	4.59318	8.18094	2.5762	5.51694	6.89884	9.4002	9.53734	18.4465	23.4163	4.84769	13.6193	18.4976	15.2359	15.5194	15.9647	25.583	14.5426	17.3976	40.7557	8.27495	21.2687	23.4227	20.0499	14.4526	18.3336	20.1373	13.57	14.6062	2.69331	23.2965	17.0436	27.9486	10.9977	2.92973	22.0452	19.7462	27.1848	17.4051	15.3023	5.30425	15.9871	8.68654
ZNF358_chr19_7581003	23.4754	6.24145	11.5287	17.7543	8.9035	6.42206	13.4157	9.18636	16.3619	10.3048	13.7923	34.4942	18.8004	11.9217	5.27043	7.80543	12.1192	13.6193	15.4147	12.1887	7.75968	43.3327	14.2128	11.6341	14.498	9.40516	13.7916	30.7214	15.6152	22.5562	8.67157	3.66671	6.71243	8.142	12.1718	8.07994	7.7655	14.203	15.2447	10.9977	20.5081	8.26697	14.1045	2.71848	7.45931	17.4883	15.9128	0	5.79103
CACNA1A_chr19_13617274	8.38408	16.2278	18.4458	4.43859	5.93567	2.14069	37.5639	11.483	21.8158	28.3382	27.5847	11.4981	12.5336	14.306	2.63521	18.2127	21.8146	15.8892	15.4147	9.14155	38.7984	18.2453	2.84256	29.0852	17.3976	18.8103	11.0333	4.72637	13.0126	25.0624	26.0147	18.3336	6.71243	2.714	9.73748	8.07994	12.9425	34.0872	12.7039	10.9977	8.7892	24.8009	8.46267	8.15545	24.8644	13.1162	31.8255	13.7032	5.79103
CCDC124_chr19_18045904	5.03045	9.98632	20.7516	17.7543	14.8392	14.9848	10.7326	11.483	13.6349	20.6096	11.0339	11.4981	12.5336	7.15301	15.8113	23.4163	29.0861	13.6193	18.4976	6.09437	38.7984	22.8067	11.3702	8.72555	28.9959	0	13.7916	4.72637	5.20505	5.01248	17.3431	14.6668	13.4249	2.714	9.73748	8.07994	33.6505	19.8842	5.08156	13.7471	8.7892	13.7783	19.7462	19.0294	22.3779	28.4185	23.8691	18.2709	20.2686
ZNF585A_chr19_37663643	8.38408	14.9795	16.1401	2.21929	5.93567	10.7034	24.1482	16.0761	13.6349	2.5762	11.0339	16.0973	9.4002	21.459	10.5409	0	12.1192	6.80964	12.3317	18.2831	31.0387	6.842	22.7405	17.4511	14.498	9.40516	11.0333	16.5423	7.80758	7.51872	5.78105	22.0003	8.94991	2.714	7.30311	5.38663	12.9425	25.5654	10.1631	13.7471	2.92973	2.75566	5.64178	10.8739	0	10.9302	15.9128	9.13547	17.3731
ATP5SL_chr19_41945481	6.70727	11.2346	23.0573	8.87717	5.93567	17.1255	18.782	11.483	8.18094	10.3048	2.75847	13.7977	18.8004	16.6904	13.1761	7.80543	7.27153	13.6193	15.4147	15.2359	5.17312	6.842	25.583	20.3596	14.498	3.13505	11.0333	23.6318	10.4101	2.50624	11.5621	11.0001	4.47495	5.428	0	2.69331	20.708	5.6812	0	10.9977	8.7892	8.26697	5.64178	2.71848	14.9186	13.1162	10.6085	9.13547	17.3731
ATP5SL_chr19_41945843	13.4145	13.7312	11.5287	13.3158	5.93567	21.4069	16.0988	4.59318	0	10.3048	2.75847	13.7977	18.8004	19.0747	13.1761	7.80543	7.27153	13.6193	15.4147	15.2359	7.75968	13.684	25.583	14.5426	17.3976	6.2701	22.0665	16.5423	7.80758	5.01248	20.2337	22.0003	6.71243	5.428	4.86874	2.69331	23.2965	22.7248	5.08156	10.9977	2.92973	8.26697	11.2836	13.5924	14.9186	15.3023	7.95638	6.8516	14.4776
LOC101928020_chr2_210894645	8.38408	4.99316	4.61146	6.65788	14.8392	10.7034	0	6.88977	16.3619	15.4572	8.27541	18.3969	18.8004	2.38434	15.8113	15.6109	7.27153	6.80964	9.24881	3.04718	2.58656	4.56134	8.52767	14.5426	8.69878	9.40516	5.51663	18.9055	15.6152	15.0374	37.5768	25.667	2.23748	0	0	16.1599	7.7655	17.0436	12.7039	10.9977	14.6487	24.8009	19.7462	13.5924	12.4322	4.37208	21.217	18.2709	14.4776
MIR217HG_chr2_56274461	15.0914	18.7243	6.91719	15.535	20.7748	6.42206	29.5145	6.88977	35.4507	10.3048	19.3093	25.2957	9.4002	33.3807	7.90564	31.2217	4.84769	2.26988	3.08294	3.04718	5.17312	11.4033	25.583	8.72555	11.5984	21.9454	19.3082	18.9055	2.60253	22.5562	8.67157	18.3336	4.47495	10.856	9.73748	8.07994	15.531	8.52181	33.0301	16.4966	11.7189	27.5566	11.2836	27.1848	17.4051	4.37208	26.5213	9.13547	17.3731
CD207_chr2_71062953	26.8291	28.7107	23.0573	31.0701	29.6783	12.8441	24.1482	27.5591	13.6349	18.0334	38.6186	11.4981	9.4002	28.612	15.8113	28.6199	26.6623	24.9687	15.4147	3.04718	18.1059	25.0873	34.1107	20.3596	11.5984	12.5402	2.75832	23.6318	28.6278	22.5562	8.67157	36.6671	8.94991	10.856	26.7781	5.38663	18.1195	59.6527	25.4078	16.4966	20.5081	33.0679	16.9253	13.5924	22.3779	34.9767	23.8691	15.9871	11.5821
SULT1C2P1_chr2_108938693	23.4754	19.9726	27.6688	22.1929	14.8392	14.9848	8.04941	18.3727	10.9079	30.9144	24.8262	18.3969	25.0672	30.9964	21.0817	36.4253	12.1192	20.4289	6.16587	18.2831	46.5581	15.9647	19.8979	14.5426	37.6947	25.0804	13.7916	18.9055	10.4101	30.0749	8.67157	18.3336	15.6623	10.856	7.30311	21.5465	31.062	14.203	25.4078	10.9977	14.6487	30.3122	19.7462	29.9033	12.4322	10.9302	26.5213	13.7032	20.2686
MIR4782_chr2_114478945	10.0609	7.48974	16.1401	13.3158	14.8392	21.4069	18.782	6.88977	8.18094	10.3048	5.51694	13.7977	28.2006	11.9217	7.90564	15.6109	12.1192	2.26988	12.3317	15.2359	12.9328	4.56134	5.68511	5.81703	0	18.8103	11.0333	7.08955	15.6152	17.5437	17.3431	11.0001	2.23748	0	4.86874	8.07994	7.7655	14.203	15.2447	5.49886	17.5784	19.2896	5.64178	10.8739	24.8644	8.74416	10.6085	6.8516	26.0596
SCN2A_chr2_166095911	6.70727	9.98632	13.8344	8.87717	5.93567	17.1255	26.8314	9.18636	38.1777	12.881	11.0339	11.4981	6.2668	23.8434	7.90564	13.009	14.5431	9.07952	15.4147	6.09437	5.17312	25.0873	5.68511	14.5426	14.498	6.2701	8.27495	9.45273	10.4101	7.51872	23.1242	18.3336	2.23748	8.142	9.73748	8.07994	5.177	14.203	20.3262	8.24828	20.5081	22.0452	8.46267	24.4664	9.94575	6.55812	23.8691	18.2709	17.3731
LOC101929680_chr2_166938040	16.7682	3.74487	23.0573	17.7543	17.807	6.42206	5.36628	9.18636	19.0889	23.1858	27.5847	6.89884	18.8004	16.6904	15.8113	20.8145	12.1192	13.6193	12.3317	0	2.58656	9.12267	17.0553	5.81703	28.9959	9.40516	19.3082	16.5423	18.2177	12.5312	17.3431	18.3336	8.94991	13.57	7.30311	13.4666	23.2965	8.52181	7.62234	2.74943	35.1568	27.5566	16.9253	13.5924	9.94575	10.9302	13.2606	22.8387	11.5821
XIRP2_chr2_167744996	18.445	24.9658	20.7516	2.21929	29.6783	17.1255	21.4651	27.5591	16.3619	25.762	19.3093	22.9961	28.2006	11.9217	21.0817	15.6109	14.5431	18.159	12.3317	12.1887	15.5194	9.12267	19.8979	20.3596	17.3976	6.2701	13.7916	25.995	10.4101	5.01248	34.6863	11.0001	4.47495	8.142	19.475	13.4666	7.7655	45.4496	12.7039	10.9977	23.4379	5.51131	14.1045	32.6218	17.4051	15.3023	15.9128	18.2709	14.4776
RAPGEF4_chr2_173724765	25.1523	14.9795	25.363	6.65788	8.9035	8.56274	16.0988	11.483	35.4507	20.6096	11.0339	9.19845	12.5336	19.0747	18.4465	10.4072	12.1192	18.159	3.08294	9.14155	12.9328	18.2453	25.583	17.4511	14.498	9.40516	22.0665	25.995	13.0126	15.0374	11.5621	3.66671	11.1874	10.856	7.30311	8.07994	10.354	22.7248	22.867	5.49886	20.5081	5.51131	31.0298	16.3109	17.4051	13.1162	13.2606	13.7032	17.3731
LOC100507140_chr2_201599900	16.7682	6.24145	6.91719	24.4122	35.614	14.9848	5.36628	20.6693	10.9079	10.3048	13.7923	2.29961	21.9338	19.0747	15.8113	28.6199	24.2384	11.3494	33.9123	12.1887	25.8656	18.2453	31.2681	17.4511	34.7951	28.2155	16.5499	42.5373	26.0253	27.5686	26.0147	29.3337	11.1874	8.142	21.9093	2.69331	25.885	22.7248	17.7855	13.7471	32.2271	19.2896	2.82089	27.1848	29.8372	19.6744	5.30425	15.9871	23.1641
CPO_chr2_207804277	28.5059	4.99316	29.9745	26.6315	20.7748	19.2662	18.782	16.0761	8.18094	20.6096	8.27541	32.1946	31.334	23.8434	13.1761	28.6199	9.69537	18.159	30.8294	12.1887	20.6925	20.526	19.8979	14.5426	20.2972	15.6753	33.0998	18.9055	7.80758	15.0374	8.67157	7.33342	4.47495	8.142	17.0406	10.7733	20.708	17.0436	7.62234	13.7471	5.85947	13.7783	22.5671	13.5924	17.4051	19.6744	23.8691	11.4193	23.1641
SCG2_chr2_224467217	10.0609	4.99316	13.8344	2.21929	8.9035	14.9848	16.0988	6.88977	40.9047	2.5762	16.5508	6.89884	28.2006	11.9217	18.4465	10.4072	7.27153	29.5084	3.08294	12.1887	12.9328	15.9647	14.2128	2.90852	23.1967	25.0804	22.0665	14.1791	10.4101	15.0374	23.1242	25.667	4.47495	2.714	4.86874	10.7733	5.177	19.8842	17.7855	16.4966	35.1568	16.5339	22.5671	16.3109	14.9186	2.18604	23.8691	9.13547	20.2686
LOC101929371_chr20_9966980	21.7986	17.4761	13.8344	4.43859	17.807	12.8441	0	25.2625	24.5428	20.6096	13.7923	11.4981	12.5336	19.0747	10.5409	7.80543	9.69537	15.8892	18.4976	6.09437	18.1059	11.4033	2.84256	17.4511	11.5984	9.40516	11.0333	25.995	18.2177	22.5562	28.9052	36.6671	6.71243	13.57	19.475	8.07994	20.708	22.7248	17.7855	19.246	20.5081	8.26697	19.7462	13.5924	7.45931	15.3023	15.9128	6.8516	23.1641
KRTAP19-7_chr21_31933608	18.445	17.4761	20.7516	8.87717	0	19.2662	24.1482	11.483	16.3619	23.1858	11.0339	11.4981	40.7342	26.2277	10.5409	13.009	12.1192	13.6193	15.4147	9.14155	10.3462	6.842	8.52767	11.6341	8.69878	15.6753	11.0333	7.08955	18.2177	10.025	8.67157	11.0001	8.94991	2.714	4.86874	8.07994	10.354	19.8842	22.867	10.9977	11.7189	11.0226	2.82089	21.7479	12.4322	19.6744	15.9128	9.13547	14.4776
CHEK2_chr22_29137822	5.03045	9.98632	9.22292	6.65788	17.807	8.56274	8.04941	9.18636	2.72698	7.72861	11.0339	6.89884	9.4002	11.9217	13.1761	20.8145	14.5431	11.3494	24.6635	3.04718	15.5194	15.9647	5.68511	2.90852	31.8955	6.2701	24.8248	4.72637	0	5.01248	31.7958	7.33342	11.1874	10.856	2.43437	13.4666	12.9425	8.52181	7.62234	2.74943	8.7892	8.26697	5.64178	19.0294	12.4322	2.18604	2.65213	22.8387	14.4776
TCN2_chr22_31003069	20.1218	16.2278	9.22292	15.535	29.6783	17.1255	10.7326	18.3727	16.3619	15.4572	19.3093	20.6965	6.2668	2.38434	15.8113	7.80543	16.9669	18.159	24.6635	27.4246	10.3462	11.4033	5.68511	0	31.8955	18.8103	8.27495	21.2687	15.6152	10.025	14.4526	25.667	17.8998	2.714	17.0406	13.4666	25.885	19.8842	10.1631	8.24828	14.6487	8.26697	14.1045	21.7479	32.3237	30.6046	15.9128	11.4193	14.4776
RBFOX2_chr22_36236630	21.7986	23.7175	9.22292	8.87717	14.8392	17.1255	8.04941	6.88977	5.45396	18.0334	16.5508	36.7938	21.9338	2.38434	7.90564	20.8145	12.1192	20.4289	12.3317	15.2359	12.9328	20.526	2.84256	23.2681	20.2972	21.9454	16.5499	16.5423	15.6152	7.51872	11.5621	11.0001	6.71243	10.856	4.86874	8.07994	28.4735	14.203	7.62234	8.24828	38.0865	24.8009	16.9253	21.7479	19.8915	6.55812	7.95638	15.9871	2.89551
LOC101927257_chr22_40917803	11.7377	13.7312	23.0573	19.9736	26.7105	14.9848	29.5145	20.6693	16.3619	23.1858	16.5508	18.3969	15.667	26.2277	10.5409	7.80543	21.8146	22.6988	33.9123	9.14155	12.9328	13.684	5.68511	17.4511	14.498	3.13505	8.27495	14.1791	18.2177	7.51872	14.4526	7.33342	11.1874	10.856	4.86874	5.38663	36.239	14.203	25.4078	2.74943	20.5081	19.2896	25.388	10.8739	19.8915	13.1162	7.95638	31.9741	23.1641
POU1F1_chr3_87325737	11.7377	17.4761	0	6.65788	14.8392	12.8441	24.1482	13.7795	29.9968	30.9144	13.7923	2.29961	12.5336	7.15301	13.1761	15.6109	9.69537	9.07952	12.3317	12.1887	12.9328	4.56134	2.84256	8.72555	17.3976	12.5402	8.27495	18.9055	10.4101	5.01248	26.0147	7.33342	4.47495	8.142	2.43437	5.38663	25.885	31.2466	22.867	8.24828	8.7892	5.51131	19.7462	5.43697	14.9186	6.55812	13.2606	15.9871	14.4776
PPP2R3A_chr3_135741576	23.4754	9.98632	20.7516	13.3158	5.93567	21.4069	13.4157	9.18636	21.8158	15.4572	13.7923	13.7977	12.5336	26.2277	2.63521	15.6109	7.27153	9.07952	21.5806	12.1887	15.5194	9.12267	28.4256	34.9022	8.69878	9.40516	5.51663	7.08955	7.80758	15.0374	20.2337	7.33342	11.1874	5.428	9.73748	10.7733	25.885	28.406	33.0301	16.4966	23.4379	30.3122	33.8507	29.9033	27.3508	6.55812	29.1734	13.7032	23.1641
ARPP21_chr3_35721112	20.1218	9.98632	18.4458	8.87717	11.8713	4.28137	13.4157	9.18636	13.6349	12.881	16.5508	16.0973	6.2668	14.306	28.9873	28.6199	16.9669	4.53976	24.6635	12.1887	41.3849	13.684	28.4256	26.1766	17.3976	21.9454	11.0333	23.6318	10.4101	7.51872	14.4526	14.6668	13.4249	27.14	7.30311	32.3198	7.7655	8.52181	17.7855	16.4966	20.5081	16.5339	14.1045	32.6218	4.97287	17.4883	37.1298	38.8257	20.2686
ARPP21_chr3_35721115	20.1218	9.98632	18.4458	8.87717	11.8713	4.28137	13.4157	9.18636	13.6349	12.881	16.5508	16.0973	6.2668	14.306	28.9873	28.6199	16.9669	4.53976	24.6635	12.1887	41.3849	13.684	28.4256	26.1766	17.3976	21.9454	11.0333	23.6318	10.4101	7.51872	14.4526	14.6668	13.4249	27.14	7.30311	32.3198	7.7655	8.52181	17.7855	16.4966	20.5081	16.5339	14.1045	32.6218	4.97287	17.4883	37.1298	38.8257	20.2686
ARPP21_chr3_35721278	18.445	9.98632	18.4458	11.0965	11.8713	8.56274	13.4157	9.18636	13.6349	10.3048	19.3093	18.3969	6.2668	14.306	26.3521	28.6199	16.9669	2.26988	27.7464	12.1887	41.3849	11.4033	25.583	23.2681	14.498	21.9454	8.27495	25.995	10.4101	5.01248	14.4526	18.3336	13.4249	27.14	7.30311	29.6264	7.7655	8.52181	17.7855	8.24828	20.5081	8.26697	11.2836	32.6218	4.97287	17.4883	31.8255	41.1096	20.2686
ARPP21_chr3_35722428	31.8595	19.9726	13.8344	19.9736	11.8713	23.5475	5.36628	18.3727	5.45396	20.6096	30.3432	11.4981	28.2006	7.15301	26.3521	20.8145	16.9669	2.26988	27.7464	9.14155	20.6925	15.9647	17.0553	17.4511	8.69878	21.9454	13.7916	21.2687	10.4101	15.0374	2.89052	33.0004	8.94991	2.714	7.30311	21.5465	25.885	25.5654	7.62234	13.7471	11.7189	13.7783	11.2836	16.3109	19.8915	26.2325	15.9128	9.13547	17.3731
STX19_chr3_93747454	6.70727	17.4761	11.5287	6.65788	2.96783	4.28137	13.4157	16.0761	32.7238	10.3048	22.0677	11.4981	6.2668	7.15301	7.90564	7.80543	4.84769	6.80964	6.16587	3.04718	7.75968	2.28067	22.7405	14.5426	11.5984	31.3505	22.0665	35.4478	23.4227	0	8.67157	7.33342	11.1874	2.714	4.86874	2.69331	10.354	8.52181	15.2447	5.49886	11.7189	13.7783	19.7462	5.43697	4.97287	17.4883	7.95638	9.13547	11.5821
OR5K4_chr3_98072697	23.4754	8.73803	16.1401	2.21929	8.9035	19.2662	32.1977	6.88977	27.2698	77.2861	5.51694	34.4942	31.334	14.306	15.8113	13.009	29.0861	15.8892	6.16587	27.4246	15.5194	25.0873	11.3702	29.0852	37.6947	9.40516	5.51663	23.6318	18.2177	20.0499	26.0147	18.3336	6.71243	8.142	4.86874	13.4666	18.1195	25.5654	25.4078	19.246	26.3676	13.7783	16.9253	21.7479	27.3508	21.8604	13.2606	15.9871	11.5821
NIT2_chr3_100053561	16.7682	14.9795	18.4458	11.0965	26.7105	23.5475	8.04941	4.59318	2.72698	10.3048	0	9.19845	15.667	19.0747	7.90564	13.009	16.9669	13.6193	15.4147	3.04718	23.279	18.2453	11.3702	8.72555	20.2972	3.13505	30.3415	4.72637	13.0126	17.5437	23.1242	33.0004	15.6623	10.856	9.73748	16.1599	18.1195	5.6812	12.7039	10.9977	8.7892	8.26697	11.2836	2.71848	9.94575	13.1162	7.95638	15.9871	0
[truncated: 192 more rows]
[truncated: 39 more columns]

## Sheet: Supplementary Table 2b
MIR554	chr1	M_151518271	Gene ID	Type	Tax ID	Homologene Gene ID	Homologene Gene Tax ID	Gene Symbol	Description	Biological Process (GO)	Kinase Class (UniProt)	Protein Function (Protein Atlas)	Subcellular Location (Protein Atlas)	Drug (DrugBank)	Canonical Pathways	Hallmark Gene Sets	GO:0120163 negative regulation of cold-in	R-HSA-193807 Synthesis of bile acids and bi	GO:0031998 regulation of fatty acid beta-	GO:0002224 toll-like receptor signaling p	GO:0016482 cytosolic transport	GO:0110110 positive regulation of animal	GO:0036315 cellular response to sterol	GO:0034505 tooth mineralization	GO:0021700 developmental maturation	GO:0032781 positive regulation of ATPase	GO:0009306 protein secretion	GO:0010257 NADH dehydrogenase complex ass	GO:0050905 neuromuscular process	hsa04114 Oocyte meiosis	GO:0060415 muscle tissue morphogenesis	GO:0051225 spindle assembly	GO:0006692 prostanoid metabolic process	GO:0006766 vitamin metabolic process
[truncated: 380 more rows]

[truncated: 16 more sheets: Supplementary Table 2c, Supplementary Table 3a, Supplementary Table 3b, Supplementary Table 4a, Supplementary Table 4b, Supplementary Table 5a, Supplementary Table 5b, Supplementary Table 6a, Supplementary Table 6b, Supplementary Table 6c, Supplementary Table 6d, Supplementary Table 7a, Supplementary Table 7b, Supplementary Table 8a, Supplementary Table 8b, Supplementary Table 8c]
